# Supplementary material for: Simultaneous Transcriptome Analysis of Sorghum and Bipolaris sorghicola by Using RNA-seq in Combination with De Novo Transcriptome Assembly
Source: PLoS One. 2013 Apr 30;8(4):e62460. doi: 10.1371/journal.pone.0062460 (PMC3640049; doi:10.1371/journal.pone.0062460)
Supplement: Table S6 — Assembled transcripts of Bipolaris sorghicola. (XLS) [file pone.0062460.s007.xls]

## Sheet: Sheet1
Table S6 Assembled transcripts of Bipolaris sorghicola
Transcript	Description	Pfam	Biological process (GO)	Molecular function	Cellular component	RPKM	Sequence
Locus_120_Transcript_241/266_Confidence_0.000_Length_388	40S ribosomal protein S13 OS=Candida maltosa GN=RPS13 PE=3 SV=2	Ribosomal_S13_N (PF08069.7), Ribosomal_S15 (PF00312.17)	translation (GO:0006412)	structural constituent of ribosome (GO:0003735)	intracellular (GO:0005622), ribosome (GO:0005840)	62.98	CTTCCACACGTCTCCGTACTAATCCACCAGCTCGCCGCCCGGTACATTCATTCAAAATGGGTCGTCTTCACAGCAACGGAAAGGGCATATCAGCCTCCGCCATCCCCTACTCCCGCAACCCCCCTGCGTGGTTGAAGACCACCCCGGAGCAGGTTGTCGACCAGATCTGCAAGCTCGCCAGGAAGGGTGCTACTCCTTCTCAGATCGGTGAGATCCTCCGTGACTCGCACGGTGTCGCCCAGGTCAAGGTTGTTACTGGCAACAAGATCCTCCGCATCCTCAAATCGAACGGCCTGAGCCCCGACATCCCAGAGGACCTATACATGCTTATCAAGAAGGCCGTTGCCGTCCGCAAGCACCTCCAGACCAACCGCAAGGACAGGGACAG
Locus_12744_Transcript_6/9_Confidence_1.000_Length_1467	Actin, gamma OS=Emericella nidulans (strain FGSC A4 / ATCC 38163 / CBS 112.46 / NRRL 194 / M139) GN=acnA PE=3 SV=2	Actin (PF00022.14)	-	ATP binding (GO:0005524)	-	53	CGCGTCCTCTCTGCTGCTGGCCCCGTAGCTACACCCCCAGCTTCCTCTACTAACTCTCAATTGCTCCAGCGACGCTACATCCACACCCTTTCACAGCTCTACGTTTACTCTAATCTCACCCTAATCAGTCAACCATCATGGAGGAGGAAGTCGCAGCTCTCGTCATCGACAATGGTTCGGGTATGTGCAAGGCCGGTTTCGCCGGTGACGATGCGCCCCGAGCAGTCTTCCCTTCCATTGTCGGCCGACCGCGTCACCATGGTATTATGATTGGTATGGGCCAAAAGGACTCATATGTCGGTGATGAGGCACAGTCAAAGCGTGGTATCCTGACTCTGCGATACCCCATTGAGCACGGTGTCGTTACCAACTGGGATGACATGGAGAAGATTTGGCACC…
Locus_13958_Transcript_3/4_Confidence_3.000_Length_409	14-3-3 protein homolog OS=Trichoderma harzianum PE=2 SV=1	14-3-3 (PF00244.15)	-	protein domain specific binding (GO:0019904)	-	27.16	GAGGAAATGGTTGAGTACATGGAGAAGGTGGCTAAGACCGTTGATGTGGAAGAGCTCACCGTTGAGGAGCGTAACCTCCTATCTGTTGCCTACAAGAATGTGATTGGGGCCCGCCGTGCCTCATGGCGGATTGTCTCCTCCATCGAGCAGAAGGAGGAGTCCAAGGGCAACGAGGCCCAGGTTGGTCTTATCAAGGAGTACCGCCAGAAGATCGAGGCCGAGTTGGCCAAGATCTGCGAGGACATTCTTGAGTGCCTTGATGGCCACTTGATTCCCTCTGCTGAGAGCGGCGAGTCCAAGGTCTTCTACCACAAGATGAAGGGCGACTACCACCGCTACCTTGCCGAGTTCGCTGTTGGCGACAAGCGCAAGACCTCTGCCGACAAGTCACTTGAGGCT…
Locus_23083_Transcript_1/1_Confidence_1.000_Length_856	60S ribosomal protein L13 OS=Gallus gallus GN=RPL13 PE=2 SV=2	Ribosomal_L13e (PF01294.13)	translation (GO:0006412)	structural constituent of ribosome (GO:0003735)	intracellular (GO:0005622), ribosome (GO:0005840)	49.31	TAACCACCAGGTCCGCCGTCGAGACAATCCGATACAATGGCGATCAAGCACAACCAGCAGATTCAGAAGAATCACTTCCACAAGGACTGGCAACGCTACGTCCGCGTGCACTTCGACCAGCCTGGCAAGAAGAAGTCCAGACGCAATGCTCGTGTTGCCAAGGCTGCGAAGGTCGCCCCTAGGCCTGTTGACAAGCTGAGGCCTATTGTCCGCTGCCCAACCATCAAGTACAACCGCCGTGTCCGCCCCGGCCGTGGTTTCTCGCTTGCTGAGTTGAAGGCTGCTGGTATCCCTCGCAAGTTCGCTCGCACCATCGGTATCTCTGTCGACCCCCGCCGCCAGAACCTTTCCGAGGAGGGCCTCAAGGCCAACGTTGAGCGGCTCCAGGAGTACAGGAAG…
Locus_24260_Transcript_1/1_Confidence_1.000_Length_1006	Glyceraldehyde-3-phosphate dehydrogenase OS=Cochliobolus heterostrophus GN=GPD1 PE=3 SV=1	Gp_dh_N (PF00044.19), Gp_dh_C (PF02800.15)	glucose metabolic process (GO:0006006), oxidation-reduction process (GO:0055114)	nucleotide binding (GO:0000166), oxidoreductase activity, acting on the aldehyde or oxo group of donors, NAD or NADP as acceptor (GO:0016620), NADP binding (GO:0050661), NAD binding (GO:0051287)	-	68.46	ACCGACCACAAAAATCTGCCTCTTACCACCTGCTCATCATCTCTTCTCTTATATAAAGCACATCACTCTCAGTTCAACATGGTCGTCAAGGTTGGTATCAACGGCTTCGGTCGCATTGGCCGCATTGTCTTCCGCAATGCCATCGAGCACAACGACGTCGACATTGTCGCCGTAAACGACCCTTTCATCGAGCCCCACTACGCTGCATACATGCTCAAGTATGACAGTACACACGGCCAGTTCAAGGGTGACATCAAGGTTGACGGCAACAACTTGACCGTCAATGGCAAGACCATCCGTTTCCACATGGAGAAGGACCCCGCCAACATTCCATGGAGCGAGACTGGCGCTTACTACGTCGTCGAGTCTACCGGTGTCTTCACCACCACTGAGAAGGCC…
Locus_27055_Transcript_1/1_Confidence_1.000_Length_506	Translationally-controlled tumor protein homolog OS=Neurospora crassa (strain ATCC 24698 / 74-OR23-1A / CBS 708.71 / DSM 1257 / FGSC 987) GN=NCU06464 PE=3 SV=1	TCTP (PF00838.12)	-	-	-	50.49	CTGGTGCCAATGCCTCTGCTGAGGAGCAGGAAGAGGGTGCCGATGACCAGGCCGAGACAAAGATCGATGTCGTCTACTCTTTCCGCCTCAACGAGACGGGTTTCGACAAGAAGGGCTACCTCACATACCTCAAGGGCTACATGAAGGCAGTCAAGGAGGCTCTCAAAGCCAAGGGCGCTGACGAAGCCGCCATCAAGGAGTTCGAGACTGGAGCCCAGACTTTTGCCAAGAAGATCATTACCAACTTCAAGGACTACGAGTTTTACACCGGCGAGTCCATGAACCCTGACGGCATGATCGTCCTCCTCAACTACCGCGAGGATGGTGTCACCCCCTACGTCACTGTCTGGAAGCACGGTCTCGAGGAGATGAAGGTTTAAGCTTGGACGGCTCAAGGCG…
Locus_27227_Transcript_1/1_Confidence_1.000_Length_1252	Heat shock protein 90 homolog OS=Podospora anserina GN=MOD-E PE=3 SV=1	HATPase_c_3 (PF13589.1), HSP90 (PF00183.13)	protein folding (GO:0006457), response to stress (GO:0006950)	ATP binding (GO:0005524), unfolded protein binding (GO:0051082)	-	37.26	CACATAGACACTGCAGCCTTGCAATTTGCTCTTTTCCACATCCAATAGAAGAGCCTAATACTCCAATTACCCCGCTCATCTCTCCGAACACTTCATACACCCGTCACCATGTCTGGGGAGACTTTCGAGTTCCAGGCTGAGATCTCTCAGCTGCTCGGTCTCATTATTAACACCGTCTACTCGAACAAGGAGATCTTCCTGCGAGAACTCATCTCCAACGCCTCCGATGCCCTCGACAAGATCCGATATGAAGCCCTCTCAGACCCAAGCAAGCTTGACAGCGGCAAGGACCTTCGCATCGACATCATCCCCAACAAGGAGGCTAAGACCCTCACCATCCAAGATAGCGGTATTGGTATGACCAAAGCCGACCTCATCAACAACCTGGGTACGATTGCC…
Locus_27362_Transcript_11/13_Confidence_11.000_Length_2712	Heat shock 70 kDa protein 2 OS=Paracoccidioides brasiliensis (strain ATCC MYA-826 / Pb01) GN=HSP70-2 PE=2 SV=2	HSP70 (PF00012.15)	-	-	-	31.13	ATTTGACTCAATAAGCCTCACCCACACGAAGTCTTTGACTTGTGAGCACCTTTGCGATTTTCCTTCTACTTTGATACCCCACTACACATACGCCTACCTACACCATGGCACCCGCGATCGGAATTGATCTTGGAACCACATACTCATGTGTCGGCATCTTCCGAGATGACCGCATTGAGATCATCGCCAACGACCAGGGTAACCGCACAACACCCTCGTTCGTTGCCTTTACCGACACCGAGCGTCTCATTGGTGACTCGGCAAAGAACCAAGTCGCCATGAACCCTACCAACACCGTCTTCGATGCCAAGCGCCTCATTGGCCGCAAGTTCGCCGATGCTGAGGTTCAAGCCGACATGAAGCACTTCCCCTTCAAGGTTGTTGACAAGGGTGGCAAGC…
Locus_29102_Transcript_1/1_Confidence_1.000_Length_936	60S ribosomal protein L5 OS=Neurospora crassa (strain ATCC 24698 / 74-OR23-1A / CBS 708.71 / DSM 1257 / FGSC 987) GN=rpl-5 PE=3 SV=1	Ribosomal_L18p (PF00861.17), Ribosomal_L18_c (PF14204.1)	translation (GO:0006412)	structural constituent of ribosome (GO:0003735), 5S rRNA binding (GO:0008097)	intracellular (GO:0005622), ribosome (GO:0005840)	47.47	GCTCCAGAAGAACGACGCCTACTTCTCGCGGTACCAAGTCAAGTACAAGCGCCGCCGACAGGGAAAGACTGACTACTATGCCCGTAAGAGGTTGATCACCCAGGCCAAGAACAAGTACAATGCGCCCAAGTATCGCCTCGTCGTTCGCTTCACCAACAAGGACATCATCTGCCAAATCGTCCACTCCGAGATTGGCGGAGACAAGGTCTTCATGGCTGCTTACGCTCATGAGCTGAAGGCCTACGGGATCACTCACGGTCTTACCAACTGGGCCGCTGCCTACGCCACCGGTCTCCTCCTTGCCCGTCGTGTTCTCAAGAAGCTCAAGATTGACGAGAACTTCGTCGGTGTTGAGGAGGCTGATGGTGAGTTCACCCTCACCGAGGCCGTCGAGGTTGA…
Locus_31150_Transcript_1/4_Confidence_2.000_Length_1241	Endo-1,4-beta-xylanase 1 OS=Hypocrea jecorina GN=xyn1 PE=1 SV=1	-	-	-	-	51.02	CTTCAACACTCAAGCAGTCTTTACTTCACTCTCACTCCCTTTTCACTTCATTCTTTTCACTTCATTCCTACCAAGAACTAGCTTCTTTCCTCTCTCTCTCACACACACACACACAAAAACCAAACATGATACATGGCAATCATGTCATGAATTTGTGTAACTCTGCTATAACTTATGGTGCTGGCATAGTCACGGAAAAAAAAGAGAAAGAAATACATGTGTCATGTAAACACACACACAAACAAACAAACTTCAATTTATCAAAATGGTTGCCTTCACCTCTGTCCTCCTCGGCCTCTCCGCCATTGGCTCTGCCTTCGCCGCCCCCGTCGCCGATGTCCCTGACTTCGAGCTCTCCGCTACCCCCAAGCAATTGGCTGCCCGCCAGGACTACAACCA…
Locus_31331_Transcript_1/1_Confidence_1.000_Length_819	Putative sterigmatocystin biosynthesis protein stcT OS=Emericella nidulans (strain FGSC A4 / ATCC 38163 / CBS 112.46 / NRRL 194 / M139) GN=stcT PE=4 SV=1	GST_N (PF02798.15), GST_C (PF00043.20), EF1G (PF00647.14)	translational elongation (GO:0006414)	translation elongation factor activity (GO:0003746), protein binding (GO:0005515)	eukaryotic translation elongation factor 1 complex (GO:0005853)	24.41	GGTGTCTCTGCCGAGTACCTGAAGATCAACAAGCTCGGCAAGGTTCCCACCTTCGAGGGCGCTGACGGCTTTGTCCTCTCCGAGTGCATGGCCATCGCTGTCTACCTTGCTTCGCAGAACGAGAAGACCAGCCTTCTTGGTAAGACCAAGCAGGACTACGCCACCATCCTGCGATGGATGTCCTTTGCCAACACTGAGGTCCTCCCTCCTCTCGGCGGCTGGTTCCGCCCTATCCTCGGCCGCGACCCTTACAACAAGAAGAACGTCGAGGACTCCCAGAAGGCCGCCCTCAAGGCCATCCACGTCATCGAGGAGCACCTCCTCACACACACCTACCTTGTCGGTGAGCGTCTGACTCTTGCCGATATCTTTGCCACCAGCATTATTGCCCGTGGCTTC…
Locus_31947_Transcript_1/2_Confidence_4.000_Length_1622	Elongation factor 1-alpha OS=Aureobasidium pullulans GN=TEF1 PE=3 SV=1	GTP_EFTU (PF00009.22), GTP_EFTU_D2 (PF03144.20), GTP_EFTU_D3 (PF03143.12)	translational elongation (GO:0006414)	translation elongation factor activity (GO:0003746), GTPase activity (GO:0003924), GTP binding (GO:0005525)	cytoplasm (GO:0005737)	146.55	CCGCGCGCTGTAAATCTGAGTATTCAACAGCTTTTCCTCACTTCATCCAAAACAACACACAACCGCCAACATGGGTAAGGAAAAGACCCACATCAACGTCGTCGTTATCGGCCACGTCGACTCCGGAAAGTCGACCACCACCGGACACTTGATCTACAAGTGCGGTGGTATTGACAAGCGTACTATTGAGAAGTTCGAGAAGGAAGCCGCCGAACTCGGAAAGGGTTCCTTCAAGTACGCATGGGTTCTTGACAAGCTCAAGGCCGATTAAGGCTGAGCGTGAGGAGAGGTATCACCATTGACATTGCCCTGAACGTGGTATCACCATCGACATGCTCTCTGGAAGTTCGAGACCCCCAAGTACTATGTCACCGTTATTGACGCCCCCGGTCACCGTGA…
Locus_32546_Transcript_3/3_Confidence_1.000_Length_894	60S acidic ribosomal protein P0 OS=Neurospora crassa (strain ATCC 24698 / 74-OR23-1A / CBS 708.71 / DSM 1257 / FGSC 987) GN=crpp0 PE=2 SV=1	Ribosomal_L10 (PF00466.15), Ribosomal_60s (PF00428.14)	translational elongation (GO:0006414), ribosome biogenesis (GO:0042254)	structural constituent of ribosome (GO:0003735)	intracellular (GO:0005622), ribosome (GO:0005840)	49.7	AGAACACCATGGTCCGCCGTGCTCTGAAGGGTCTTATCGCCGACTACCCAGAGTACGAGCGCCTTCTTCCCCACGTCAAGGGCAATGTTGGTTTCGTCTTCACCAACGGCGACCTTAAGCAGATCCGTGACAAGATCCTCTCCAACCGTGTCGCTGCTCCCGCTCGTGCCGGTGCCGTTGCCCCTGGCGATGTGTACATTCCCGCCGGAAATACTGGTATGGAACCCGGAAAGACCTCTTTCTTCCAGGCTCTCGGTGTTCCCACCAAGATTGCTCGTGGTACCATTGAAATTACCACCGACTTGAAGCTCATCGAGGCCGGTAACAAGGTCGGAGCTTCCGAGGCTACTCTGCTCAACTTGTTGAATATCTCGCCCTTCACCTACGGTATGGGTATCT…
Locus_34355_Transcript_1/1_Confidence_1.000_Length_611	ATP-dependent RNA helicase eIF4A OS=Phaeosphaeria nodorum (strain SN15 / ATCC MYA-4574 / FGSC 10173) GN=TIF1 PE=3 SV=1	DEAD (PF00270.24)	-	nucleic acid binding (GO:0003676), ATP binding (GO:0005524), ATP-dependent helicase activity (GO:0008026)	-	20	CTTCTCCATCTCCACCCTCCAGAAGATCGACTCCAGCGTCAAGGCCTGCCAGGCTCTTATCCTCGCCCCCACCCGTGAGCTCGCTCAGCAGATCCAGAAGGTTGTTGTTGCCATCGGTGACTTCATGGAAATCCAGTGCCACGCCTGCATTGGTGGTACCAGTGTCCGTGACGACATGAAGGCCCTCCAGGACGGCCCTCAGGTCGTTGTCGGTACTCCCGGCCGTGTTCACGACATGATCCAGCGTCGCGTTCTCAAGACCGACCATATGAAGATGTTCGTCCTCGACGAGGCTGACGAGATGTTGTCTCGCGGTTTCACCGAGCAGATTTACGACATCTTCCAGCTGCTGCCCCAGTCCACCCAGGTTGTCCTTCTGTCCGCCACCATGCCCCAGGA…
Locus_34487_Transcript_1/1_Confidence_1.000_Length_587	60S ribosomal protein L27a OS=Erysiphe graminis subsp. hordei PE=2 SV=1	-	-	-	-	45.41	CTGACAAAGACTCGCAAGCACCGCGGCCATGTCTCCGCTGGTCACGGACGTGTCGGAAAGCACAGGAAGCATCCCGGTGGTCGTGGTATGGCCGGTGGTCAACACCACCACCGCACCAACATTGACAAGTACCACCCCGGTTACTTCGGAAAGGTCGGTATGCGTTACTTCCACAAGATGCAGAACCTTTTCTGGAAGCCCGTAATCAACCTGGACAAGCTCTGGTCGCTCATCCCCGCCGAGAAGCGTGACGAGTACCTCGCCAACAAGGGTGGAAATGCTCCCGTCCTCAACCTCCTCGACTACGGCTACTCCAAGGTTCTCGGCAAGGGCCGTCTCCCTGCCGTCCCCATTGTCGTCCGCGCCCGCTACGTCAGCGCCGAGGCTGAGAAAAAGATC…
Locus_34974_Transcript_1/1_Confidence_1.000_Length_513	40S ribosomal protein S21 OS=Neosartorya fumigata (strain ATCC MYA-4609 / Af293 / CBS 101355 / FGSC A1100) GN=rps21 PE=3 SV=1	Ribosomal_S21e (PF01249.13)	translation (GO:0006412)	structural constituent of ribosome (GO:0003735)	intracellular (GO:0005622), ribosome (GO:0005840)	54.13	ATCGACACAACCAAGCCCCACACCCAACACCCCGCCCTCTACCTACATATCAGTCAAAATGGAGAACGAACGCGGCGAGCTCGTTGACCTCTACGTCCCCCGCAAATGCTCGGCTACTGGACGCATCATCAGGGCCAAGGACCATGCCTCTGTCCAACTGAGCATCGGCAAGGTTGACGAGAACGGCCGCTACACCGGTGACAACCAGGTCTACGCCATCTCCGGCTTCGTTCGCGCCATGGGCGAGTCCGATGACAGTCTCAACAGGCTCACACAAAAGGACGGCTTCCTCAAGTCCGTCTGGAGCGCGTCTCGTTAAATGGTCGAGGATTACGGGTGGAGGAATTCAGCATGTTAGATCTCTTTCGAAGACGGAGGTGTGCATTCTACGGACAAGGC…
Locus_36040_Transcript_2/2_Confidence_2.000_Length_1350	Cytochrome c peroxidase, mitochondrial OS=Neurospora crassa (strain ATCC 24698 / 74-OR23-1A / CBS 708.71 / DSM 1257 / FGSC 987) GN=ccp-1 PE=3 SV=1	peroxidase (PF00141.18)	response to oxidative stress (GO:0006979), oxidation-reduction process (GO:0055114)	peroxidase activity (GO:0004601), heme binding (GO:0020037)	-	42.78	ATCAACACACACACACACACACATACACAAACGTCCACACAATGGCATCGGCCTCTCGAAGCTTCTCCCGTGCTCTACGCACGGCTGCTCCTTCATTCCGCACCACCGCCACCCGCTCATCTGCCCGCTTCGTTGCACCCACACAAAACGCCTTCCGCAACCAACGACGCGGATACGCCTCCCAGGAAGATGGCCCTGATAAGCATGAGGGCAACCCAACCGGTCTAGCTCTTGGTGCTGGTGCTCTACTTGTCGGTGCCGGTGCCTACGCCCTATACACATACAAGCCAGAGCTCTTTGGCCAGACCAGCACCAAAGTCTTCACTCCCAGGTTCGAGGACTACCAGAAGGTCTACGACACGATCGCCAAGAGATTGGAGGAGAACGATAACTACGACG…
Locus_36221_Transcript_1/1_Confidence_1.000_Length_529	40S ribosomal protein S19 OS=Emericella nidulans (strain FGSC A4 / ATCC 38163 / CBS 112.46 / NRRL 194 / M139) GN=rps19 PE=3 SV=1	Ribosomal_S19e (PF01090.14)	translation (GO:0006412)	structural constituent of ribosome (GO:0003735)	intracellular (GO:0005622), ribosome (GO:0005840)	46.19	CTGGGTTGACACTGTCAAAACGAGCCACTCCAATGAGCTCCCTCCCCAGGACATCGACTGGTTCTACGTCCGCGCCGCTGCCATTGCCCGCCACATCTACATGCGCAAGACTGTCGGTGTAGGCCGCCTCCGCAAGGTTCACGGATCCACCAAGAACCGCGGCTCCCGCCCTTCCCACCACGTCGACGCCTCTGGCTCCGTTGACCGCAAGGTCATGCAGGCTCTGGAGAAGATCGGTGTTCTTGAGCAGGACGAGGACAAGGGTGGCCGCCGCATCACACAGTCCGGCCAGCGTGATTTGGACCGTATTGCGCAGACCACCCTCGAGGCCGAGGAGGAGGATGAGGAGTAGATGTTTCGCACAGGATTGTTATGCGCGGGCAAAAACATGGCTGTTCT…
Locus_36564_Transcript_4/5_Confidence_0.000_Length_1664	L-amino-acid oxidase OS=Siganus canaliculatus PE=1 SV=2	NAD_binding_8 (PF13450.1)	-	nucleotide binding (GO:0000166)	-	62.75	GTAGAATCTTTGTAACTACGCTCCTTACTTTCTTTATTGTCCCACTGCAAAGATACTTCAACCATGCGTTCATTTATTTCAGTTGCCGCCGCCGCGGTAATCGCTCTTCCTTTCGCTAACGCAGCGCCCAATCCCCAGAATCTGGAAGCCAGCTACTACAAGCCAGAGCAGGTCATCTATACTGATGTGATAATCATTGGAGCAGGTGGCGCGGGATGCTACTCTGCCATCCAACTCAAGGATGCTGGAAAGAAGGTTGTGGTCATTGAAACCAAGAACCGTACCGGAGGGCACACAGAGACCTTCTTGGATCCTGAGACCAAGCTTCCCATTGATTTTGGTGTGAAGCTGTACCATGACGAGCCTCTGGTGCATCAGTGGTTCGCCCGCTTCGGCCTC…
Locus_36664_Transcript_1/1_Confidence_1.000_Length_642	40S ribosomal protein S27 OS=Neurospora crassa (strain ATCC 24698 / 74-OR23-1A / CBS 708.71 / DSM 1257 / FGSC 987) GN=rps-27 PE=3 SV=1	-	-	-	-	51.9	CTCGACTCTCGCGCCCAATCCATCGACTTCAAGCCACCAGCGATCAACAACCAGTTCAAGACTCTCCATAAACCGTCAATATGGTTCTCGCAGTTGACCTTCTCAACCCCTCCCCGGCCGCTGAGGCCCGCAAGCACAAGCTCAAGACCCTCGTGCCCACCCCCCGCTCCTTCTTCATGGACGTCAAGTGCCCCGGATGCTTCACCATCACTACCGTCTTCTCGCACGCCAACACAGTCGTCGTCTGCCAGGGCTGCTCGCAGGTCCTGTGCCAGCCCACTGGTGGCAAGGCGCGGTTGACCGAGGGTTGCTCTTTCCGAAGGAAGTAAGCGACTCGTAGTGACAGCGGGGATTGATGGGTTACGATGACGACTATCATGGCATAGGGTGTAGATCTCA…
Locus_36674_Transcript_1/1_Confidence_1.000_Length_1103	Glutamine synthetase OS=Tuber borchii GN=GLN1 PE=2 SV=1	Gln-synt_N (PF03951.14), Gln-synt_C (PF00120.19)	glutamine biosynthetic process (GO:0006542), nitrogen compound metabolic process (GO:0006807)	catalytic activity (GO:0003824), glutamate-ammonia ligase activity (GO:0004356)	-	44.31	CCCTCCTCCACGCCCTTCTTCTCGTCGCCTGCATCGTCTCCTTGTTCCTCCCTCTTCAAGTTTGACCTTTTCCTACCACTCAAATACAAACCGCAGTCATGGCGAACTCCACAATCATCTCCAATGCTGCCAACCTTCAGAAGTACCTTGACCTCCCCCAAAAGGGCAATGTCATGGCCGAGTATGTCTGGATAGATGGTTCCAACGGCATCCGCTCAAAGTCCAAAACCCTGAAGAAGAAGGTCGAGAGCCTTGCCGACCTCCCAGAATGGAACTTTGACGGTTCGTCGACGGGTCAGGCGCCCGGCGAGAACTCCGATGTCTACCTCCGCCCGGTCGCATACTTCCCCGACCCCTTCCGTCGGGGCGACAACGTCCTTGTCATGTGTGAGACTTACA…
Locus_36689_Transcript_1/1_Confidence_1.000_Length_1184	Alcohol dehydrogenase 1 OS=Neurospora crassa (strain ATCC 24698 / 74-OR23-1A / CBS 708.71 / DSM 1257 / FGSC 987) GN=adh-1 PE=3 SV=1	ADH_N (PF08240.7), ADH_zinc_N (PF00107.21)	oxidation-reduction process (GO:0055114)	nucleotide binding (GO:0000166), zinc ion binding (GO:0008270), oxidoreductase activity (GO:0016491), transferase activity, transferring acyl groups other than amino-acyl groups (GO:0016747)	-	56.29	CACATCATCACTAGTTACTCTATTCCACGCCAATCCACCGCCTCCATCACCATGAGCAGCATTCCTCAAGAGCAATGGGCGCAGGTCATTGAAAAGACCGGTGGCCCCGTCGAGTACAAGAAGATTCCAGTGCAGAAGCCCGGCCCAGATGAGGTTCTTGTCAACATCAAATACTCTGGTGTTTGCCACACTGATCTACACGCCGTCAATGGGGACTGGCCATTGCCAACCAAACTTCCTCTTGTCGGTGGCCACGAAGGTGCCGGTGTCGTAGTTGCACGAGGAGAACTTGTCAACGACGTCGAGCTTGGCGATCATGTTGGTGTCAAATGGCTGAACGGTTCTTGCTTGTCATGCGACTTTTGCCAACAAGCAGACGAGCCCCTCTGCCCGAAACCA…
Locus_36860_Transcript_1/1_Confidence_1.000_Length_1032	Uncharacterized protein ORF3 OS=Grapevine fleck virus (isolate Italy/MT48) GN=ORF3 PE=4 SV=1	-	-	-	-	29.06	GTTCAGAGTTGTTGTGTTCGCTTTTTGTCTATTCTTTTTTACCCCTCCCCCTTCTTCCTTCTACCTACTCTCCTCAGGCCTGGTGCCATCTAATCACTACACTACCGACAACCTTTTTTACCCATTCCCCCATTTTTGCAATAATTCAATTCTCTGTGGCCGGTCCACTCCAACGTAATACTCAGCTCTACTTGCTCGAAACGAACTTCCAAATCACACCGACAACGCCATCTCGCAACCCTTAGCGAGACTCGACATACACATAGCTTCCTTAGCAATCTTGACGTCTATCCATTAGCTTGGTATCGGACGAATCGAAAGAAAAAAAATTACATCATACAAGTTTCCAACACAGAAAGAAAGAGATAACATCACAATGGCCGCTATCCAGCTCAACTT…
Locus_36904_Transcript_1/1_Confidence_1.000_Length_609	40S ribosomal protein S23 OS=Neosartorya fumigata (strain ATCC MYA-4609 / Af293 / CBS 101355 / FGSC A1100) GN=rps23 PE=2 SV=1	Ribosomal_S12 (PF00164.20)	translation (GO:0006412)	structural constituent of ribosome (GO:0003735)	intracellular (GO:0005622), ribosome (GO:0005840), small ribosomal subunit (GO:0015935)	111.26	GCACATCACTCGTCAACACCGCAATCATGGGTAAAGGAAAGCCAAGAGGTCTCAACGCCGCCCGCAAGCTCCGCAACCATCGCCGTGAGGGACGATGGGCTGATCTCCACTACAAGAAGCGTCTCCTCGGAACCGCTTTCAAGTCTTCTCCCTTTGGTGGTTCTTCCCACGCCAAGGGTATCGTCCTTGAGAAGGTCGGTGTTGAGGCCAAGCAGCCCAACTCCGCTATCCGAAAGTGTGTCAGGGTTCAGTTGATCAAGAACGGAAAGAAGGTCACCGCTTTCGTCCCCAACGACGGTTGCTTGAACTTCGTGGACGAGAACGATGAAGTCCTCCTTGCCGGTTTCGGTCGCAAGGGCAAGGCCAAGGGTGATATTCCCGGTGTGCGTTTCAAGGTCG…
Locus_36912_Transcript_1/1_Confidence_1.000_Length_787	40S ribosomal protein S12 OS=Erysiphe graminis subsp. hordei GN=RPS12 PE=3 SV=1	Ribosomal_L7Ae (PF01248.21)	translation (GO:0006412)	structural constituent of ribosome (GO:0003735)	intracellular (GO:0005622), ribosome (GO:0005840)	67.75	ATCTACTCTTCGAGGAACACCCGACAGATATAAATCATACATCATGTCGGACGGAGAAGACGATACCAAGTCCCAAGTCAGCGCGGCCGCCGAGGTCGAGGTCTCTGCAGATGCATCCGGCGGCAAGGGCCAGATGAGCGTGCTCGAGGCGCTCAAGGGTGTGCTCAAGCTCGCTCTCATCCACGACGGACTTGCCCGCGGTCTGCGCGAGGCGTCCAAGGCACTCGACCGCCGCGAGGCACACATGTGCGTCCTCAACGAGGCGTGCGAGGAGGAGGCGTACAAGAAGCTCGTTGTTGCCTTGTGCTCCGAGCACAAGATTCCTCTGATCAAGGTCCCTGATGGCAAGCAGCTCGGCGAGTGGGCTGGTCTCTGCCAGATTGACCGTGAGGGCAACCC…
Locus_36952_Transcript_1/1_Confidence_1.000_Length_1012	Transcriptional activator hac1 OS=Hypocrea jecorina GN=hac1 PE=2 SV=1	bZIP_1 (PF00170.16)	regulation of transcription, DNA-dependent (GO:0006355)	sequence-specific DNA binding transcription factor activity (GO:0003700), sequence-specific DNA binding (GO:0043565), protein dimerization activity (GO:0046983)	-	28.54	CCACTATGCCCACTCGTCCCCGCACACGCTCACTACTACTACTGCAATGGCCGAGCACACCTTCGACTCTTCTCTCTTTTCTCACACTATGAACACATCCACCATCACATCAACACTCCTCGCCCCACCTTCATCAGCCACATCATCACACCAGCAACAACAGGCATCAGACATCATGATGCCCACGACTATCAAGATGGAAATGATTGAGAACTGCGACCACTCGCCCTCACCACAACGCTCCGTTTCCAAGTCATCAGAACCATCGCAAACACCAGCCCCAGAGAGCAGCGCCTCAAAGCCAGTCAAGAAGCGAAAGTCATGGGGCCAGGTCCTGCCTGAGCCAAAGACCAGCCTGCCGCCCCGTAAGCGCGCAAAGACCGAGGACGAGAAAGAGCA…
Locus_37073_Transcript_1/1_Confidence_1.000_Length_660	Peptidyl-prolyl cis-trans isomerase OS=Catharanthus roseus GN=PCKR1 PE=2 SV=1	Pro_isomerase (PF00160.16)	protein folding (GO:0006457)	peptidyl-prolyl cis-trans isomerase activity (GO:0003755)	-	100.98	GTTTGCACATACAAACCCTACTCCCATCAAAATGTCCAACCCCCGTGTTTTCTTCGACGTCAGCATTGGCGGCCAGCCCGCTGGCAGGATCGTCATGGAGCTCTTCGCAGACAAGGTCCCCAAGACTGCTGAGAACTTCCGCGCCCTCTGCACCGGTGAGAAGGGTACCGGCAAGTCTGGAAAGCCCCTCCACTACCAGGGCTCCGTCTTCCACCGCGTCATCCCCCAGTTCATGCTTCAGGGCGGTGACTTCACCCGCGGCAACGGCACCGGTGGTGAGAGCATCTACGGCGAGAAGTTTGAGGACGAGAACTTCAAACTAAGCCACACTGGACCCGGTGTTCTCTCCATGGCCAACGCTGGACCTGGTACCAACGGCAGCCAGTTCTTCATCTGCAC…
Locus_37084_Transcript_2/3_Confidence_1.000_Length_1578	retrotransposon-derived protein PEG10 isoform 2 [Mus musculus]	Retrotrans_gag (PF03732.12)	-	nucleic acid binding (GO:0003676), zinc ion binding (GO:0008270)	-	45.05	GCAACCTTTGCGCAGTCCCTCACATTTTGTATTCGATCTCCCTCGAGCAGCTGGTGTGGCTGTCCCCCAGTGCTCTATCAACGGAAAATTGCAAGACCTGCTTCTAAGCAGTGAGCACACGACAACGGAACGAACTACGAGGATTACTCCGAGGTAGTAACAGGTAGCTGGTGTGGCCGTCCCCCAGTACTTAACGAGAACGACGCTAGTGTAGGAACCACAACGGTTGAACGCCTACCTAAGCAATCAAGATGGAAACGAACAGTTCTTACGAGGCCCCAGGAGCACAACAAGGGCATGAAGAACATCCACAACCACCGGATGCAAACACCATGTTGATGATGCAACAGACGATGCAGCAAATGATGCAACAGATGATGCAACAAATGAACGAGCTCA…
Locus_37388_Transcript_1/1_Confidence_1.000_Length_372	40S ribosomal protein S14 OS=Neurospora crassa (strain ATCC 24698 / 74-OR23-1A / CBS 708.71 / DSM 1257 / FGSC 987) GN=rps-14 PE=3 SV=2	Ribosomal_S11 (PF00411.14)	translation (GO:0006412)	structural constituent of ribosome (GO:0003735)	intracellular (GO:0005622), ribosome (GO:0005840)	44.79	CCAGATCGTAATTACCGCCAAAATGCCTCCCAAGCAGAAGGTTGCCCGCGCCCCTCAGGAGAACATCCAGCTCGGACCCCAGGTCCGCGAGGGTGAGCTCGTCTTCGGTGTTGCCCGTATCTTCGCCTCTTTCAACGACACCTTCGTCCACATTACCGATCTGTCTGGCCGCGAAACCATCTCCCGTGTCACCGGTGGCATGAAGGTCAAGGCCGACCGTGACGAGAGCTCTCCCTACGCCGCCATGTTGGCAGCTCAGGATGTCGCCGCTCGCTGCAAGGAACTCGGAATCACCGCTCTCCACGTCAAGATCCGAGCTACTGGTGGTAACGGCACCAAGACCCCCGGCCCCGGTGCCCAGTCCGCTCTCCG
Locus_37479_Transcript_1/2_Confidence_1.000_Length_963	40S ribosomal protein S2 OS=Saccharomyces cerevisiae (strain ATCC 204508 / S288c) GN=RPS2 PE=1 SV=3	Ribosomal_S5 (PF00333.15), Ribosomal_S5_C (PF03719.10)	translation (GO:0006412)	RNA binding (GO:0003723), structural constituent of ribosome (GO:0003735)	intracellular (GO:0005622), ribosome (GO:0005840), small ribosomal subunit (GO:0015935)	44.98	AACAGCACTAACTCCAGGAAACACCAAATCCAGCCGTATACCTCACCCGACATACAAAATGGCTGACGCTTCTGCCCCCGCTCGCGGCGGATTCGGTTCTCGTGGAGACCGCGGTGGTGACCGTGGACGTGGTCGCGGACGTGGTCGTGGCCGCCGTGGCGGAAAGTCTGAAGAGAAGGAATGGCAACCCGTCACCAAGCTCGGCCGTCTCGTAAAGGCTGGCAAGATTAAGAGCATGGAGGAGATCTACCTCCACTCTCTCCCCATCAAGGAGTACCAGGTTGTCGACTTCTTCCTTCCCAAGCTCAAGGACGAGGTCATGAAGATCAAGCCCGTCCAGAAACAGACCCGTGCCGGTCAGCGTACCCGCTTCAAGGCTATCGTCGTCATCGGTGACTC…
Locus_37484_Transcript_1/1_Confidence_1.000_Length_705	40S ribosomal protein S9 OS=Podospora anserina GN=RPS9 PE=3 SV=1	Ribosomal_S4 (PF00163.14), S4 (PF01479.20)	translation (GO:0006412)	RNA binding (GO:0003723), structural constituent of ribosome (GO:0003735), rRNA binding (GO:0019843)	intracellular (GO:0005622), small ribosomal subunit (GO:0015935)	50.42	TGGCGCCCCGCTCCTACTCCAAGACGTACAGCGTCCCCCGTCGTCCTTTCGAGTCCGCTCGTCTGGATACTGAGCTGAAGCTCGTCGGCGAGTATGGTCTCCGTAACAAGCGCGAGGTCTGGCGAGTCCAGTTGACTCTGTCCAAGATCCGTCGTGCCGCTCGTTCGCTTCTTACTCTCGACGAGAAGGATCCCAAGCGCCTCTTCGAGGGTAACGCCCTCATTCGCCGTCTTGTCCGTGTTGGTGTCCTCGACGAGTCCCGCATGAAGCTCGATTACGTCTTGGCCCTCAAGATTGAGGACTTCTTGGAGCGCCGTCTCCAGACCTGCGTCTACAAGCTCGGTCTCGCCAAGTCTATCCACCACGCTCGTGTTCTCATCCGCCAGCGCCACATCCGTG…
Locus_37497_Transcript_1/1_Confidence_1.000_Length_774	60S ribosomal protein L15 OS=Neurospora crassa (strain ATCC 24698 / 74-OR23-1A / CBS 708.71 / DSM 1257 / FGSC 987) GN=rpl-15 PE=3 SV=1	-	-	-	-	41.62	CGACAATTTACTAACCAACAGTCAAGATGGGTGCCCTCAAGTATGTCGAAGAACTTCAGAAGAAGAAGCAGTCGGATATGATGCGCTTCTTGATGCGCGTCCGCTGCTGGGAGCTTCGCCAACTTAAGGTCATCCACCGTGCCAGCCGCCCCTCGCGCCCCGACAAGGCCCGCCGCCTCGGATACAAGGCCAAGCAGGGCTACGTTATCTACCGCATCCGCGTCCGCCGTGGAGGTCGCAAGAGGCCCGCTCCCAAGGGTGCCACCTACGGCAAGCCCACCAACCAGGGTATCAACCAGCTCAAGTACCAGCGCTCTCTCAAATCGACTGCTGAGGAGCGTGTCGGCCGCCGCTGCGCTAACCTCCGCGTCCTCAACTCCTACTGGATCAACCAGGACT…
Locus_37514_Transcript_1/1_Confidence_1.000_Length_706	40S ribosomal protein S24-B OS=Saccharomyces cerevisiae (strain ATCC 204508 / S288c) GN=RPS24B PE=1 SV=1	Ribosomal_S24e (PF01282.14)	translation (GO:0006412)	nucleotide binding (GO:0000166), structural constituent of ribosome (GO:0003735)	intracellular (GO:0005622), ribosome (GO:0005840)	66.08	CACAGCGAATCGACAAACAGCAGGATCGATCTCTGTCCAGTCGAACTTATCCATCATGGCCGACTCTCAAGTTACCCTGCGCACACGCAAGTTCATCCGCAACCCTCTCCTCGGACGCCGTCAGATGGTCGTCGACGTCCTCCACCCCAACCGCGCAAACGTTTCCAAGGACGAGCTCCGTGGCAAGCTTGGTGAGCTGTACAAGGCCAAGAAGGAAGATGTTTCCGTCTTCGGTTTCAAGACACACTTTGGTGGCGGCAAGAGCACCGGCTTCGCTCTCATCTACGACAGTGCCGAGGCCATGAAGAAGTTCGAGCCCCGTTACAGGCTAGTACGATACGGCATGGCCACCAAGGTCGAGAAGGCCAGCAGGCAGCAGCGCAAGCAACGCAAGAACAG…
Locus_37626_Transcript_1/1_Confidence_1.000_Length_1313	60S ribosomal protein L3 OS=Neurospora crassa (strain ATCC 24698 / 74-OR23-1A / CBS 708.71 / DSM 1257 / FGSC 987) GN=rpl-3 PE=3 SV=1	Ribosomal_L3 (PF00297.17)	translation (GO:0006412)	structural constituent of ribosome (GO:0003735)	intracellular (GO:0005622), ribosome (GO:0005840)	56.68	ATCGAACTCGCCATGTCCCACAGGAAGTTCGAAGCCCCCCGCCACGGGTCTCTGGCTTTCTTGCCGCGAAAGCGCGCCTCCCGCCACCGCGGTAAGGTCAAGAGCTTCCCCAAGGATGACCCGAAGAAGCCCGTCCACCTGACGGCTGCTATGGGCTACAAGGCTGGTATGACCACGATTGTCCGCGACCTGGACCGCCCGGGTGCCAAGCTGCACAAGAAGGAAATCGTCGAGGCCTGCACCGTCATCGAGACTCCTCCCATGATTGCTGTCGGTCTTGTTGGCTACATCGAAACTCCCCGTGGTCTCCGCTCCCTCACCACTGTCTGGGCTGAGCACCTGAGCGACGAGGTCAAGCGTCGCTTCTACCGCAACTGGTACAAGAGCAAGAAGAAGGCC…
Locus_37643_Transcript_1/1_Confidence_1.000_Length_652	60S acidic ribosomal protein P2 OS=Alternaria alternata GN=ALTA5 PE=1 SV=1	-	-	-	-	71.55	GAGAACTTGTAGATTCAGTCTCCGGCCACAAGCGGTTAAATCGATTGAACTCCTGTTCCTTTACACCGAAACCACCAATTTACCATCACAATGAAGCACCTCGCTGCATACCTCCTCCTCGGCCTCGGTGGTAACACCTCGCCTTCCGCTGAAGATGTCAAGTCCGTCCTCAGCGCCGTTGGTATCGAGGCTGATGACGAGCGCCTCAACAAGCTGATCTCCGAGCTTGAAGGCAAGGACATCAACGAGCTCATCGCCTCTGGATCCGAGAAGCTCGCTTCCGTTCCCTCTGGTGGCTCCGGTGGTGGCGCTGCTGCCGCCACTGGTGGTGCTGCCGCTGGCGGTGCCGCTGCCGCCGAGGAGGCCCCCGCCGCCAAGGAGGAGGAGAAGGAGGAGTCC…
Locus_37645_Transcript_5/10_Confidence_94.000_Length_622	Ubiquitin-40S ribosomal protein S27a OS=Neurospora crassa (strain ATCC 24698 / 74-OR23-1A / CBS 708.71 / DSM 1257 / FGSC 987) GN=ubi-3 PE=1 SV=4	-	-	-	-	35.72	GAGGAAAGCAATCACGACACGATTGCTTAGGCCGCCATGCAGATCTTTGTGAAGACCCTTACGGGCAAGACTATCACCCTTGAGGTGGAGAGCTCGAGAGCAGCGACACCATCGACAACGACACCATTGACAACGTCAAGGCTAAGATCCAGGACAAGGACAAGGCGAAGATCCAGGACAAGGAGGGCATCCCTCCGGACCAGCAGAGGCTCATCTTCGCTGGCAAGCAGCTGGAGGATGGCCGCACCCTTGCCGACTATAACATCCAGAAGGAGTCGACGCTCCACCTGGGCTCCGCCTGAGGGGAGGCGCCAAGAAGCGCAAGAAGAAGACGTACACCAAGCCCAAGAAGATCAAGCACAAGCGCAAGAAGACCAAGCTAGCTGTGCTCAAGTACTA…
Locus_37647_Transcript_1/1_Confidence_1.000_Length_683	Histone H2A OS=Phaeosphaeria nodorum (strain SN15 / ATCC MYA-4574 / FGSC 10173) GN=HTA1 PE=3 SV=1	Histone (PF00125.19)	nucleosome assembly (GO:0006334)	DNA binding (GO:0003677)	nucleosome (GO:0000786), nucleus (GO:0005634)	68.3	CTCCACGCCCACAACCCGCTCACCCACGCCGCTCCGTCCACACTCCCGTCTTTTTCGACTCCCACTTCCAAAAACAACCCCTAACCAAAACCTCATTCAAAATGACTGGCGGCAAGTCCGGAGGCAAGGCCAGCGGTTCTAAGTCCAGCGCCCAATCTCGTTCATCCAAGGCCGGTCTCGCTTTCCCTGTCGGTCGTGTTCACCGTCTCCTCCGCAAGGGCAACTACGCTCAGCGTGTCGGTGCTGGTGCTCCTGTCTACCTCGCTGCCGTCCTTGAGTATCTCGCTGCTGAGATTCTCGAGTTGGCCGGTAACGCTGCCCGCGACAACAAGAAGACTCGTATCATCCCCCGCCATCTCCAGCTCGCCATCAGGAACGATGAGGAGCTGAACAAGCTTC…
Locus_37650_Transcript_1/1_Confidence_1.000_Length_594	60S ribosomal protein L33-A OS=Saccharomyces cerevisiae (strain ATCC 204508 / S288c) GN=RPL33A PE=1 SV=3	-	-	-	-	57.97	ACGACACGTCCCCCCACAGCCTTCGAGATGTCTTCGGAAAAGAGCCACCGCCTCTATGTCAAGGGCCGCCACGTTAGCTACCAGCGTAGCAAGCGCAACTCGAACCCCAACATCAGCCTGCTCCAGCTCGAGGGCGTCGAAAGCACAAAGGATGCGGAGTGGTACCTCGGAAAGCGTGTCGCCTACGTATACCGTGTCGGCAGCAGCAAGTCGAACCCCATCCGCGTGATCTGGGGCAAGATCCGCCGAACTCACGGCAACTCTGGTCTCGTTCGCGCTTCCTTCCAGCACAACCTTCCACCAAAGTCCTTCGGTGCCAGTGTCAGGGTTATGATGTACCCCAGCTCCATCTAAGGGCGGGCGATTAAGGAACATTCGGGAAGGAGTTGAGGCGATTGG…
Locus_37651_Transcript_1/1_Confidence_1.000_Length_337	ATP synthase subunit f, mitochondrial OS=Saccharomyces cerevisiae (strain ATCC 204508 / S288c) GN=ATP17 PE=1 SV=1	-	-	-	-	42.85	CTCCACTCCATCGTCTTGCCAGCCCTGCCGTCAAGATGAGCTTCATCACCAAGCGCGGTCTCTCGACCCTCATTCCCCCCAAGATTGCCTCTCCCAATGCCATCGGCTCTTCCCCCAATGCCGTCCGCATGCAAAAGGTCGTCAACTTTTACGAGAAGCTGCCCCGTGGCCCAGCCCCCGAGCCCGAGGCCAAGGGTCTTCTCGGACGTTACCAGAAGAAGTACATGGGCAAGAACCCATCAGGAAGGCCGCTCGTCCACGTCATTGGCTTCCTGATTGCGCTTGGCTACGCCCAGAACTACTATTTCCATCTCCGCCACCACAAGAACAACGAACA
Locus_37652_Transcript_1/1_Confidence_1.000_Length_1670	FAD-binding and BBE domain-containing protein [Arabidopsis thaliana]	FAD_binding_4 (PF01565.18), BBE (PF08031.7)	oxidation-reduction process (GO:0055114)	catalytic activity (GO:0003824), UDP-N-acetylmuramate dehydrogenase activity (GO:0008762), oxidoreductase activity (GO:0016491), oxidoreductase activity, acting on CH-OH group of donors (GO:0016614), flavin adenine dinucleotide binding (GO:0050660)	-	55.2	CAAAGATTGCGTGCAGGCTTTCATGTACGTACTCTACTTGATATCACTCAGAGAGATCCAACAACTTATCATACATTAAGATATTATAAACCATGGGTAACGCCGTGAGTTCTGCCCAGTCGGGAATCTCCTCAGTTACTAGGGGCTCTGCGAGTGTTGCAGGTTCCACGATTCACCAATGCCTCATCAAGGCTGTAGGCGACGACAATGTGGCCTTCAAAGGCGACCCCCTCTACCAAACCAATGATGTCAAGCCATACAATCTCGATATCATTATCACACCCACTGCAGTCACCTACCCCAGCACTGCTGATCAAGTTGCTGCAATTGTCAAATGCGCCGCCGAGTGTAATTTGAGTGTACAACCGCGCAGCGGCGGACATTCATTTGCAAACTACG…
Locus_37657_Transcript_1/3_Confidence_1.000_Length_698	60S ribosomal protein L7 OS=Neurospora crassa (strain ATCC 24698 / 74-OR23-1A / CBS 708.71 / DSM 1257 / FGSC 987) GN=rpl-7 PE=3 SV=2	-	-	-	-	44.56	TCAAGCTCACCAAGGCCACTTCTGAGATGCTGAAGATTGTCGAGCCCTTCGTCACCTACGGATACCCCAACCTCAAGACTGTCCGTGAGCTTGTCTACAAGCGTGGTTACGGAAAGGTCAACAAGCAGCGCCTGCCCATCACCGACAACGCCCTCATCGAGGAGAATCTCGGCAAGTACGGCATCACCTGCATTGAGGATATCATCCACGAGCTCTACACCGTCGGCCCCAACTTCAAGGCCGTCTCCAACTTCCTCTGGCCCTTCAAGCTCACCAAGGCCACTTCTGAGATGCTGAAGATTGTCGAGCCCTTCGTCACCTACGGATACCCCAACCTCAAGACTGTCCGTGAGCTTGTCTACAAGCGTGGTTACGGAAAGGTCAACAAGCAGCGCCTGC…
Locus_37659_Transcript_2/3_Confidence_1.000_Length_1681	Aldehyde dehydrogenase OS=Alternaria alternata GN=ALTA10 PE=1 SV=2	Aldedh (PF00171.17)	metabolic process (GO:0008152), oxidation-reduction process (GO:0055114)	oxidoreductase activity (GO:0016491), oxidoreductase activity, acting on the aldehyde or oxo group of donors, NAD or NADP as acceptor (GO:0016620)	-	75.99	CGAGGTCATCAACCCAGCCACCGAGGGAATCTTCAAGCCTCGCACCATCATTTCCTTTCAAATACCCCAGTTCGTTTCTACAGCCATGTCTGAGACCTCAGTAAAGCTATCGACCCCCCAGACGGGCGAGTATGAGCAACCCACCGGCCTCTTCATCAATAACGAGTTCGTGAAGGCTGTCGACGGAAAGACTTTCGAGGTCATCAACCCAGCCACCGAGGGAATCTTCAAGCCTCGCACCATCATTTCCTTTCAAATACCCCAGTTCGTTTCTACAGCCATGTCTGAGACCTCAGTAAAGCTATCGACCCCCCAGACGGGCGAGTATGAGCAACCCACCGGCCTCTTCATCAATAACGAGTTCGTGAAGGCTGTCGACGGAAAGACTTTCGAGGTCAT…
Locus_37660_Transcript_1/1_Confidence_1.000_Length_1365	Probable formate dehydrogenase OS=Emericella nidulans (strain FGSC A4 / ATCC 38163 / CBS 112.46 / NRRL 194 / M139) GN=aciA PE=2 SV=3	2-Hacid_dh (PF00389.25), 2-Hacid_dh_C (PF02826.14)	metabolic process (GO:0008152), oxidation-reduction process (GO:0055114)	nucleotide binding (GO:0000166), oxidoreductase activity, acting on the CH-OH group of donors, NAD or NADP as acceptor (GO:0016616), cofactor binding (GO:0048037), NAD binding (GO:0051287)	-	113.11	CTCGTTTTGTACATAGACCTCACGATCAATTGTCTTCCGTATTGCCAGAGACGTCACTTCGGCCCACAAGAGGAATACGTACCTTGACCTGTCCTGCGTAGGATTTCACTATATATCTTCACTTGGGAACGTCGAGTCCTTGTATCTCACAAGCCCAATAACTTAAAATGGGAAAAGTTCTTCTTGTCCTTTACGATGGCGGCATCCACGCCGAGCAGGAGCCCCAGCTTCTTGGTACTACTGAGAACGAGCTCGGTATCAGGAAATGGATCGAGGAGCAAGGCCACGAGCTGGTAACTACATCCAACAAGGAGGGCGAGGACTCCGAGTTCGACAAGCACCTTGTTGATGCAGAGGTTATCATCACCACTCCTTTCCACCCCGGTTACCTTACCGCAG…
Locus_37661_Transcript_1/1_Confidence_1.000_Length_494	Thioredoxin OS=Emericella nidulans (strain FGSC A4 / ATCC 38163 / CBS 112.46 / NRRL 194 / M139) GN=TRX1 PE=1 SV=2	-	-	-	-	53.96	CTTCCATCAACCCCACCTCAACCGCAAACCTCTACCGACCACTCTTCACCCCGCGTTTCTTCTCAAACACCGCAAAAATGAGCGAACAAAAGGAGGGCGTCCACAACCTTACCACCAAGGCCGACTTTGAAGCTGCCATGAACGACAAGGAGACCCTCATGGTTCTTGACTGCTTCGCAACATGGTGCGGTCCTTGTAAAGTGATTGCTCCCCAGGTCGTCAAGTTTTCCGACACATACCCCAACGCACGCTTCTACAAGCTCGACGTCGACGAGGTCCCCGACGTCGCCCAGGAACTCGGTATCCGTGCTATGCCCACCTTCCTTCTTTTCAAGGGCGGTGACAAGGTCGCCGAGGTTGTTGGTGCCAACCCCAAGGCTCTCGAGGCCGCCATCAAGG…
Locus_37663_Transcript_1/1_Confidence_1.000_Length_696	Fructose-bisphosphate aldolase 1 OS=Paracoccidioides brasiliensis (strain ATCC MYA-826 / Pb01) GN=FBA1 PE=1 SV=3	F_bP_aldolase (PF01116.15)	carbohydrate metabolic process (GO:0005975), glycolysis (GO:0006096)	catalytic activity (GO:0003824), fructose-bisphosphate aldolase activity (GO:0004332), zinc ion binding (GO:0008270), aldehyde-lyase activity (GO:0016832)	-	43.09	CCAAGAAGCTCCTGCCTTGGTTGGACGGCATGATGGACGCCGACGAGGCCTACTACAAGGCCCACGGAGAGGCTCTGTTCAGCTCGCACATGATTGATCTTTCTGAGGAGCCCAAAGAGTGGAACATTGCCACCACCAAGAAGTACCTCGAACGCGCTGCGCCAATGAAGCAGATGATTGAGATGGAAATCGGTATCACCGGAGGCGAGGAGGATGGTGTCAACAACGAGGATGTCGACAACAACTCCCTCTACACTCAACCCGAAGACATCTACGACATCTACAAGGAGCTGTCCGCCGTCTCTCCTCTCTTCTCTATCGCTGCCGGCTTTGGCAACGTCCACGGTGTCTACAAGCCCGGAAACGTCAAGCTCCGCCCCGAGCTCCTGCAAAAGCACC…
Locus_37667_Transcript_1/1_Confidence_1.000_Length_911	40S ribosomal protein S0 OS=Pyrenophora tritici-repentis (strain Pt-1C-BFP) GN=rps0 PE=3 SV=1	Ribosomal_S2 (PF00318.15), Ribosomal_S2 (PF00318.15)	translation (GO:0006412)	structural constituent of ribosome (GO:0003735)	intracellular (GO:0005622), ribosome (GO:0005840), small ribosomal subunit (GO:0015935)	41.45	CTCTATACCCACCAGCTTGTACAGCGCCAAACCGTCAAAATGGCCCCTTCCAACCTCCCCGCCATCTTCAACCCCACCCAGCAGGACATTGAGATGCTCCTCGCTGCCCAATGCCATCTCGGTAGCAAGAACCTCCAGGTGCACATGGAGCCTTACCTGTGGAAGACCAGGCCCGACGGTGTTAACGTCTTGAACATTGGCAAGACCTGGGAGAAGATTGTCCTGGCCGCCCGCATCATTGTCGCTATCGACAACCCGGCTGATGTCTGTGTCATCTCTGCCCGTCCCTACGGACAGCGTGCCGTTCTCAAGTTCGCCTCGCACACCGGCGCCACCGCCATCGCTGGTCGTTTCACTCCCGGTAACTTCACCAACTACATCACCCGTTCTTTCAGGGAG…
Locus_37668_Transcript_1/1_Confidence_1.000_Length_874	60S ribosomal protein L9-B OS=Saccharomyces cerevisiae (strain ATCC 204508 / S288c) GN=RPL9B PE=1 SV=1	Ribosomal_L6 (PF00347.18), Ribosomal_L6 (PF00347.18)	translation (GO:0006412)	structural constituent of ribosome (GO:0003735), rRNA binding (GO:0019843)	intracellular (GO:0005622), ribosome (GO:0005840)	58.46	CTCAGCTTCGACAACACCGCTAACCCGCAGCAACCGTCAAGATGAAGTACATCCACTCCGAGGAAGAGCTCCCCATCCCTGAGGGCGTCAAGGTCAGCATCAAGAACCGAAATGTCGTTGTTGAGGGTCCCCGAGGCAAGCTGAGCAAGTCTCTCGGTCACTTGGCGGTTAGCTTCTCACACCCCAAGAAGGATCTGATTAAGATCGAGCTCCACCACGGCATCCGCAAGAGCGTTGCCACTCTCCGCACCGTCCGCACACTCATCAACAACTTGATCATCGGTGTTACCAAGGGTTACAAGTACAAGATGCGATACGTATATGCCCATTTCCCCATCAACGTCAACCTTGAGAAGAACAGCGAGTCCGGCTGCTGGGAGGTCGAGATCAGGAACTTCA…
Locus_37669_Transcript_1/1_Confidence_1.000_Length_984	Intracellular hyphae protein 1 OS=Colletotrichum lindemuthianum GN=CIH1 PE=1 SV=1	LysM (PF01476.15), LysM (PF01476.15)	cell wall macromolecule catabolic process (GO:0016998)	-	-	209.96	CCCGCCAATCGTCTGCTTATCCAGCTTTACTCCCCACACTCTTTTATACCCACGCTCATTACCTAGTACTACCTAAACGGTCTATTTAACTTTCTCAAAATGAAGTCCACTCTCTTCGCTATCGTCGCCGTCTTGGCCGCTTCTGTCTCCGCCAGGCCTACCAAAACCGACTGCAAGAGCCCTTACCCAAATGTTTCTTGCAAGCCCCTTTCACTCAAGAACTACACTATTGTCTCTGGTGATACCCTGACAACCATTGCCGACCACTTCGGTTCCGGTGCCTGCAACATTGTCGCGCTCAACAACATCTCCAACCCCGACCTCATCTTCCCCGGCGAGCTTGTCACTGTCCCAGCCAACTGCACTGCAACCGTCGACAAGACCAGCTGCCTTTCCAAT…
Locus_37671_Transcript_1/1_Confidence_1.000_Length_528	40S ribosomal protein S22 OS=Neurospora crassa (strain ATCC 24698 / 74-OR23-1A / CBS 708.71 / DSM 1257 / FGSC 987) GN=rps-22 PE=3 SV=1	Ribosomal_S8 (PF00410.14)	translation (GO:0006412)	structural constituent of ribosome (GO:0003735)	intracellular (GO:0005622), ribosome (GO:0005840)	50.49	CCGCCACCGAGAATCTCCACACACCGCCAAAATGGTCAAGACCTCCGTCCTCAACGATGCGCTCAACGCCATCAACAACGCCGAGAAGGCTGGCAAGCGCCAAGTCCTGATCCGTCCTTCCTCCAAGGTCATTGTCAAGTTCCTCCGCGTCATGCAGAAGCACGGCTACATTGGCGAGTTCGAGGAGGTTGACGACCACCGCAACGGCAAGATCGTCATCCAGCTCATTGGCCGTATCAACAAGACCGGTGTCATCTCCCCCCGCTACAACGTCCAGCTCCGCGACATGGAGAAGTGGGTTGTCAAGCTACTCCCCTCTCGTCAATTCGGTTTCATCGTCCTGACCACCTCTGCCGGTATCATGGACCACGAGGAGGCCCGCAGGAAGCACGTTGCCGG…
Locus_37672_Transcript_1/1_Confidence_1.000_Length_698	60S ribosomal protein L14-A OS=Saccharomyces cerevisiae (strain ATCC 204508 / S288c) GN=RPL14A PE=1 SV=1	-	-	-	-	74.79	TTCCGACCACACAACCGACGAAATGGGTGACGCCGAAATCACAACGAGCGCCTGGAGGCTGGTCGAGGTCGGCCGTGTGGTCCTCTTCAACGAGGGCCAGTACGAGGGTCGCCTGGCTGCCATTGTCGAGATCATTGACCACAAGCGTGTTCTCGTCGATGGTCCTTCCGAGAAGGCCCCCGTTCCCCGCCAGGAGATCGCCCTTGCTAAACTCTCCCTCACACCCATCGTCATCCCCAAGCTTCCCCGCGCCAGCGGTGTTGGTCACGTCGCAAAGAAGTGGGAAGAGCACAAGGTCCAGCAAAAGTTCGACGAGAGCGCATGGGCAAAGAAGCGTGCAGCCATGCAGAAGAGGCGGGGACTGAACGACTTTGAGCGCTTCAAGGTCATGAAGATGAG…
Locus_37673_Transcript_1/1_Confidence_1.000_Length_1359	ATP synthase subunit beta, mitochondrial OS=Neurospora crassa (strain ATCC 24698 / 74-OR23-1A / CBS 708.71 / DSM 1257 / FGSC 987) GN=atp-2 PE=2 SV=1	ATP-synt_ab_N (PF02874.18), ATP-synt_ab (PF00006.20), ATP-synt_ab_C (PF00306.22)	ATP synthesis coupled proton transport (GO:0015986), ATP hydrolysis coupled proton transport (GO:0015991), proton transport (GO:0015992), ATP metabolic process (GO:0046034)	nucleotide binding (GO:0000166), ATP binding (GO:0005524), hydrogen-exporting ATPase activity, phosphorylative mechanism (GO:0008553), hydrolase activity, acting on acid anhydrides, catalyzing transmembrane movement of substances (GO:0016820), nucleoside-triphosphatase activity (GO:0017111), hydrogen ion transporting ATP synthase activity, rotational mechanism (GO:0046933), proton-transporting AT…	proton-transporting two-sector ATPase complex (GO:0016469), proton-transporting two-sector ATPase complex, catalytic domain (GO:0033178), proton-transporting ATP synthase complex, catalytic core F(1) (GO:0045261)	54.76	CACACATCTCACAATGCTGAAGAGTGGGATCCAGCAGGCGCTCCGCGCCTCCATGCGCAGGCCCGCCATCCGCCGCAGCGCATTCCAGCCCATGAAGAAGAACTTTGCACCCGCCCTATCAACCCGCTTCGCCTCTACTGATGCAGTAAAAGAGGGAAAGATTCACACTGTAGTCGGAGCCGTCGTCGACGTCAAGTTCGATACGGAGCAGCTTCCTGCCATTCTCAATGCCATTACCACTCAGAACGGTGACCAGAAATTGGTCCTCGAAGTCGCTCAACACTTGGGTGAGAACATTGTCCGATGCATTGCCATGGACGGTACCGAGGGTCTCGTTCGAGGAGCCAAGGCCGTTGACACTGGTAACCCAATTATGGTACCAGTAGGAAATGGAACGCT…
Locus_37677_Transcript_1/1_Confidence_1.000_Length_718	40S ribosomal protein S26E OS=Neurospora crassa (strain ATCC 24698 / 74-OR23-1A / CBS 708.71 / DSM 1257 / FGSC 987) GN=rps-26 PE=3 SV=2	Ribosomal_S26e (PF01283.14)	translation (GO:0006412)	structural constituent of ribosome (GO:0003735)	intracellular (GO:0005622), ribosome (GO:0005840)	58.79	ACGACTCTCACGACAACACCTCACTGCTGACTTTTAGATTCCACATCTTCAAATCAGCCCAACATGGTCAAGAAGCGAGCGTCCAACGGCCGTAATAAGAAGGGTCGCGGCCACGTCAAGCCCATCCGTTGCTCCAACTGCTCGCGATGCACTCCCAAGGACAAGGCGATCAAAAGATTCACCATCCGCAACATGGTTGAGTCTGCTGCCATCCGTGATATCTCCGATGCCTCCGTCTTCCCCGAGTACACTGTCCCCAAGATGTACCTGAAGCTCCAGTACTGCGTCTCATGCGCTATCCACGGCAAGATTGTCCGTGTTCGCTCGCGCGAAGGACGCCGCAACCGTGCTCCTCCCCCACGTGTTAGGTACAACAAGGACGGAAAGAAGATCAACCCC…
Locus_37678_Transcript_1/2_Confidence_1.000_Length_1485	NADP-specific glutamate dehydrogenase OS=Botryotinia fuckeliana GN=gdhA PE=3 SV=1	ELFV_dehydrog_N (PF02812.13), ELFV_dehydrog (PF00208.16)	cellular amino acid metabolic process (GO:0006520), oxidation-reduction process (GO:0055114)	nucleotide binding (GO:0000166), oxidoreductase activity (GO:0016491), oxidoreductase activity, acting on the CH-NH2 group of donors, NAD or NADP as acceptor (GO:0016639)	-	49.37	CTTGGTCGATCTTCTTACCTAGACATCTACCCACCAAGACACTCAACTCCCACTTCACCATGTCTGAGCCCGAGTTTGAGCAGGCCAGGAAGGAGCTCGTCTCCACCCTCGAGGCCTCTTCCCTCTTTACCAAGAACCCCGAGTACAAGAAGGCCCTCGAGGTAGTCTCTATCCCCGAGCGCATCATCCAGTTCCGCGTCGTTTGGGAGAACGACAAGGGCGAGTGCCAGGTCCAGAAGGGCTACCGCGTGCAATTCAACTCTGCACTTGGCCCCTACAAGGGCGGTCTCCGCTTCCACCCTACTGTCAACCTGTCTATTCTCAAGTTTTTGGGCTTTGAGCAAATCTTCAAGAATGCCCTTACTGGACTCAACATGGGTGGTGGCAAGGGAGGTTGTG…
Locus_37684_Transcript_1/1_Confidence_1.000_Length_575	60S ribosomal protein L23-B OS=Saccharomyces cerevisiae (strain ATCC 204508 / S288c) GN=RPL23B PE=1 SV=1	-	-	-	-	61.82	CGACGACGCACCCGAAACCCGCCAAATCGAATATCCCCCCGATAATCATCCAAAATGTCTGGAAAGCGCGGTCGAGGTTCTACCTCCGGTAACAAGCTCAAGATGACTCTTGGTCTGCCAGTCGGTGCCGTCATGAACTGCTGCGACAACTCCGGTGCCCGTAACCTGTACATCATCTCCGTCAAGGGTATCGGTGCACGCCTCAACCGCCTGCCCGCTGGTGGCGCCGGTGACATGGTCATGGCGACCGTCAAGAAGGGAAAGCCCGAGCTGAGGAAGAAGGTCATGCCCGCCGTCATTGTCCGCCAGAGCAAGCCTTGGAGGCGGGCGGACGGAATCTACCTGTACTTTGAGGATAACGCCGGTGTCATTGTCAACCCCAAGGGTGAAATGAAGGGC…
Locus_37688_Transcript_2/2_Confidence_1.000_Length_494	40S ribosomal protein S29 OS=Neurospora crassa (strain ATCC 24698 / 74-OR23-1A / CBS 708.71 / DSM 1257 / FGSC 987) GN=rps-29 PE=3 SV=1	-	-	-	-	42.72	CCGCCGACAACAGTCAATACTCATACCAGGACTTACCCGCCTAACCCGCCCTTCAATCACACACCATGTCTCACGAGTCGGTCTGGTATTCGCGCCCTAGGACCTACGGCAAGGGTTCTCGCGAGTGCCGCGTCTGCACGCACCCTGCTGGTCTGATCCGCAAGTACGGCCTCAACATCTGCCGTCAGTGCTTCCGTGAGAAGAGCGCCGATATTGGCTTTGTCAAGCACCGATAAATTCCCTTACCCTTTTTTCAAACGGAAATCGAACCGGAGTAGGGGTGGCGCAAAACTTGACGAGATGATTACCTGACGATACGAAATGGCTACCTCGGGACCCCCGGATCTTTCCTTTCTTTTTCATTTGCAACTACGGGAAAAAAAAGAAGGAAACGGGCTG…
Locus_37690_Transcript_1/1_Confidence_1.000_Length_610	Guanine nucleotide-binding protein subunit beta-like protein OS=Neurospora crassa (strain ATCC 24698 / 74-OR23-1A / CBS 708.71 / DSM 1257 / FGSC 987) GN=cpc-2 PE=3 SV=1	WD40 (PF00400.27), WD40 (PF00400.27), WD40 (PF00400.27), WD40 (PF00400.27)	-	protein binding (GO:0005515)	-	36.42	CATCCTCAGCAGAAGCCACTCATCACAATCATGGCCGAGCAACTCGTACTCCGTGGTACCCTCGAGGGCCACTCTGGCTGGGTTACCTCCCTTGCTACCTCTCTGGAGAACCCCAACATGCTCCTGTCCGGTTCGCGTGACAAGACACTCATCATCTGGAACCTGACCCGCGACGAGACCTCGTACGGTTACCCCAAGAGGAGTCTCCACGGCCACTCCCACATCGTGTCCGACTGCGTCATCTCTTCTGACGGCGCCTACGCCCTCTCCTCGTCCTGGGACAAGACCCTCCGCCTCTGGGAGCTCTCCACTGGTGTCACCACCCGCCGCTTTGTCGGTCACACCAACGACGTCCTCTCCGTCTCCTTCTCCGCAGACAACCGCCAGATCGTTTCCGGA…
Locus_37691_Transcript_1/2_Confidence_1.000_Length_973	60S ribosomal protein L2 OS=Ashbya gossypii (strain ATCC 10895 / CBS 109.51 / FGSC 9923 / NRRL Y-1056) GN=RPL2 PE=4 SV=1	Ribosomal_L2 (PF00181.18), Ribosomal_L2_C (PF03947.13)	translation (GO:0006412)	structural constituent of ribosome (GO:0003735)	intracellular (GO:0005622), ribosome (GO:0005840)	58.22	CAACAACACCGTCGCCATGGGTAGGGTAATTCGCAACCAACGTAAGGGTCGCGGATCCATCTTCACGGCAAACACCCGCCTGAACAAGAACCCCGCCCAGTTCCGCACGCTCGACTACGCTGAGCGCAATGGATACATCCGGGGTGTCGTAAAGGAGATCGTCCACGACTCTGGTCGTGGCGCTCCTCTTGCCAGGGTTTCTTTCCGCAACCCATACAAGTTCAAGCACGACACCGAGACCTTCATCGCCAACGAGGGAATGTACACCGGCCAGTTCATCTACGCCGGAAAGAACGCTGCTCTCACCATCGGCAACGTCCTTCCTCTCCACTCCGTCCCCGAAGGTACCGTCCTCACCAACGTCGAAGACAAGAACGGTGACCGTGGTGCGCTCGGCCG…
Locus_37692_Transcript_1/1_Confidence_1.000_Length_719	40S ribosomal protein S11-B OS=Saccharomyces cerevisiae (strain ATCC 204508 / S288c) GN=RPS11B PE=1 SV=1	Ribosomal_S17 (PF00366.15)	translation (GO:0006412)	structural constituent of ribosome (GO:0003735)	intracellular (GO:0005622), ribosome (GO:0005840)	58.7	ACGACAAACCACCCGATCCGCAACCATGGCCACCGAACTCACTGTCCAGTCGGAGCGCGCTTTCCAGAAGCAGCCTCACATCTTCCTTAACCACAAGGTCGGTGGACCGCGCAAGAACACCCGCTCCAGGAGATGGTACAAGGACGTTGGTCTGGGCTTCCGTACCCCCAAGACCGCCATTGAGGGTACCTACATTGACAAGAAGTGCCCTTTCACCGGCATGGTCTCCATCCGTGGCCGTATCCTTACCGGCACCGTCATGTCTACCAAGATGCACCGCACCTTGATCATCCGCCGTGAATACCTCCACTTCATCCCCAAGTACTCCCGTTACGAGAAGCGCCACAAGAACCTCGCCGCTCACGTCTCGCCCGCTTTCCGTGTCGAGCCCGGTGACCA…
Locus_37698_Transcript_1/1_Confidence_1.000_Length_770	Ketol-acid reductoisomerase, mitochondrial OS=Neurospora crassa (strain ATCC 24698 / 74-OR23-1A / CBS 708.71 / DSM 1257 / FGSC 987) GN=ilv-2 PE=3 SV=2	IlvN (PF07991.7)	cellular amino acid biosynthetic process (GO:0008652), branched chain family amino acid biosynthetic process (GO:0009082), oxidation-reduction process (GO:0055114)	nucleotide binding (GO:0000166), ketol-acid reductoisomerase activity (GO:0004455), oxidoreductase activity (GO:0016491)	-	38.95	CACACATTCACAATGGCCTCAAGACCTGTCACCCGTGCTCTCCGCCAATCCGCCCGCCAATTGGCGGCTGCTCCAGCCCAGAAGAGGACTTTTGTCTCTGCTCTGAGTGCTGGTGCAAAGAAGGCTGCCCCCAGGGCTGCCGTTACCAGCCAGTTCCAGCAAACTCGTGGTGTCAAGACCATTGACTTTGCCGGTACTAAGGAGACTGTTTACGAGCGTGCCGACTGGCCAAAGGAGAAGCTTTTGGAATACTTCAAGAATGACACCCTCGCCCTCATCGGCTATGGCTCCCAGGGACACGGTCAGGGTCTCAACATGCGTGACAACGGCCTCAACGTCATCGTCGGTGTACGGAAGAACGGTGCTTCATGGAAGGAGGCTGAGCAAGACGGCTGGGTT…
Locus_37704_Transcript_1/1_Confidence_1.000_Length_536	40S ribosomal protein S3 OS=Schizosaccharomyces pombe (strain 972 / ATCC 24843) GN=rps3 PE=1 SV=1	-	-	-	-	51.81	TCGACTTTTCTGAACACCCACGCCCGGAGTTCAGTTACGCCCATCGACAGTTCGACAAAATGGCCACCACTCAAACCGCAATCTCCAAGAGGAGAAAGTTCGTTGCTGACGGTGTTTTCTACGCCGAGCTGAACGAGTTCTTCCAGCGCGAGCTGGCCGAGGAGGGCTACTCCGGCGTCGAGGTCCGCGTCACTCCCACCGTTACCGACATCATCATCCGCGCCACACACACCCAGGAGGTTCTTGGAGAGCAGGGTCGCCGCATCCGTGAGCTCACCTCGCTCATTCAGAAGCGCTTCAAGTTCCCCGAGAACTCCGTCTCCCTCTACGCCGCCAAGGTCCAGAACCGTGGTCTCTCCGCTGTCGCCCAGTGCGAGTCCCTCCGATACAAGCTTCTCA…
Locus_37705_Transcript_3/4_Confidence_0.000_Length_729	Nucleoside diphosphate kinase OS=Neosartorya fumigata (strain ATCC MYA-4609 / Af293 / CBS 101355 / FGSC A1100) GN=ndk1 PE=3 SV=1	NDK (PF00334.14)	nucleoside diphosphate phosphorylation (GO:0006165), GTP biosynthetic process (GO:0006183), UTP biosynthetic process (GO:0006228), CTP biosynthetic process (GO:0006241)	nucleoside diphosphate kinase activity (GO:0004550), ATP binding (GO:0005524)	-	71.61	CCAAAACACCAAACACCACACCATCTCCACCATGACTACCGAGCAGACCTTCATCGCTGTCAAGCCTGATGGCGTCCAGCGTGGCCTCATCGGTCCCATCATCACCCGCTTCGAGAACCGCGGCTTTAAGCTCGCTGGTATCAAGATGGTCACTCCCTCCAAGGAGCACCTCGAGAAGCACTACGAGGACCTCAAGGACAAGCCCTTCTTCCCTGGTCTAATTGCCTACATGGGTTCCGGCCCCGTCTGCGCCATGGTTTGGGAGGGTCGTGACGCCGTCAAGACCGGCCGCTCCATCCTTGGTGCCACCAACCCCCTTGCCTCTGCTCCCGGCACCATCCGTGGTGACTACGCCCTCGATGTCGGCCGCAACGTCTGCCACGGCTCCGACTCTGTCGA…
Locus_37707_Transcript_1/1_Confidence_1.000_Length_740	60S ribosomal protein L21-A OS=Saccharomyces cerevisiae (strain ATCC 204508 / S288c) GN=RPL21A PE=1 SV=1	Ribosomal_L21e (PF01157.13)	translation (GO:0006412)	structural constituent of ribosome (GO:0003735)	intracellular (GO:0005622), ribosome (GO:0005840)	63.04	CCGCACACACAACCACCCCAACACATACACAATGGGTCACGCAGCCGGTCTTCGCGCGGGTACGCGCTATGCATTCTCGAGGGACTTCAAGAAGAAGGGTATGATCCCGCTCTCGACCTACCTCAAGCAGTACAAGGTCGGTGATATCGTCGATGTCGTAGCCAACGGTGCGGTCCAGAAGGGTATGCCCTACAAGGTCTATCACGGAAAGACTGGTATCGTCTACAACGTCACCAAGTCGGCGGTTGGTGTCATCCTCCAAAAGCAGGTTGGCAACCGATACATGGAGAAGCGCATCAACGTCCGCATCGAGCATGTCCGCCACTCGCGCTCACGAGAGGACTTCCTTAAGCGCGTCAAGCTCAACTTCGCCAAGCAACAAAAGGCCAAGGAGACTGG…
Locus_37708_Transcript_2/3_Confidence_2.000_Length_752	60S ribosomal protein L35 OS=Triticum aestivum GN=RPL35 PE=1 SV=1	-	-	-	-	51.7	CCCCAAGGTCAAGACCGCCCAGCTGTGGAACAAGTCCAAGGATGAGCTCGCGTCTCAGCTCGCCGACCTTAAGTCGGAGTTGATCCAGCTCAGGACCGCCAAGGTTACCGGAGGCTCCAACACCACGCCCCAAGGTCAAGACCGCCCAGCTGTGGAACAAGTCCAAGGATGAGCTCGCGTCTCAGCTCGCCGACCTTAAGTCGGAGTTGATCCAGCTCAGGACCGCCAAGGTTACCGGAGGCTCCAACACCAAGCTCACCCGCATTCATGACGTTCGCAAGGGCATCGCTAAGGTTCTCACCGTCATCAACGCCAATCAGAGGGCTCAGCTCAGGCTCTTCTACAAGGGCAAGAAGTACACTCCTCTCGACCTCCGCCCCAAGCAAACCCGCGCCATCC…
Locus_37710_Transcript_1/1_Confidence_1.000_Length_481	60S ribosomal protein L44 OS=Cyberlindnera jadinii GN=RPL44 PE=3 SV=2	Ribosomal_L44 (PF00935.14)	translation (GO:0006412)	structural constituent of ribosome (GO:0003735)	intracellular (GO:0005622), ribosome (GO:0005840)	80.82	CGCCAACCTTTTCGCTCATACTAACCACAGAGCAAATCCGTCAAAATGGTCAACGTTCCCAAGACCCGCCGAACCTACTGCAAGGGCAAGGACTGCAAGAAGCACACCCAGCACAAGGTCACCCAATACAAGGCAGGAAAGGCCTCTCTGTTCGCACAGGGTAAGCGTCGTTATGACCGCAAGCAATCCGGTTACGGAGGTCAGACCAAGCCCGTCTTCCACAAGAGGGCGAAAACCACCAAGAAGGTCGTTCTCCGTCTAGAGTGCACTGCTTGCAAGACCAAGGCACAGCTTGCCCTCAAGCGATGCAAGCACTTCGAGCTTGGTGGTGACAAGAAGACTAAGGGTGCTGCTCTTGTCTTCTAAGCGTGCGCCTTCTTTCTCTCTCTTTTGCTGGGC…
Locus_37711_Transcript_1/1_Confidence_1.000_Length_630	Nascent polypeptide-associated complex subunit alpha OS=Phaeosphaeria nodorum (strain SN15 / ATCC MYA-4574 / FGSC 10173) GN=EGD2 PE=3 SV=1	NAC (PF01849.13)	-	-	-	31.74	TGCAGCACCAGTACCATCACTACGTCTCGTCATCCACACACCGACAAAATGGCCAACCCACGCATCGAAGAGATCCCCGACGAGCCTGAGAAGAAGAACGCTCAGATCGAGGAGGATGAGTCTAGCGACGAGTCCGAGGCTGAGGAGGGCGAGGTTAACGTGCCTGCGGGCTCCTCCGTCGCCATCCACTCTCGCAATGAGAAGAAGGCTCGCAAGGCCATTGCCAAGCTCGGCCTGAAGCACATTGAAGGCATTACCCGCGTCACCCTGCGCCGGCCGAAGAATATCCTCTTCGTCATCAACCAGCCTGACGTCTACAAGTCTCCCTCGAGCAACACCTGGATCATCTTCGGTGAGGCCAAGATTGAGGACTTGAACTCCCAGGCCCAGGCTTCCGCC…
Locus_37714_Transcript_1/1_Confidence_1.000_Length_893	60S ribosomal protein L16 OS=Neurospora crassa (strain ATCC 24698 / 74-OR23-1A / CBS 708.71 / DSM 1257 / FGSC 987) GN=rpl-16 PE=3 SV=1	Ribosomal_L13 (PF00572.13)	translation (GO:0006412)	structural constituent of ribosome (GO:0003735)	ribosome (GO:0005840), large ribosomal subunit (GO:0015934)	41.05	CCGGAGTCGAGCAAAATGTCGACCTTCGAACCCGTCATTGTCATCGACGGCAAGGGCCACTTGCTCGGTCGCCTCGCCAGCACCGTCGCCAAGCAGCTCCTCAATGGCCAAAAGATCGTCGTTGTGCGATGTGAGGCTCTCAACATCTCCGGCGAGTTCTTCCGCGCGAAGCTGAAGTACTCGGCTTTCCTGCGCAAGCAGACCCGCTTCAACCCCACCCGCGGTGGTCCCTTCCACTTCCGTGCCCCCTCCAAGATGTTCTGGCGAACCGTCCGCGGCATGATTCCCCACAAGACCGCTCGTGGTGCCGCCGCCATGGAGCGCCTCAAGACCTTCGAGGGTATTCCCGCCCCCTACGACAAGAAGAAGCGTGTCGTTGTTCCCCAGGCCCTGAGGGTA…
Locus_37715_Transcript_1/1_Confidence_1.000_Length_729	Probable cytochrome b5 OS=Neurospora crassa (strain ATCC 24698 / 74-OR23-1A / CBS 708.71 / DSM 1257 / FGSC 987) GN=B23L21.190 PE=3 SV=2	Cyt-b5 (PF00173.23)	-	heme binding (GO:0020037)	-	39.62	CCCGCTTCTGCACCCGCATACCACGTTTCGCTCTCGTACCACAGCTGCCAAAGTAGATTCAGCAATCTCCACCACACCCCCGTACACACTCGCAGATTCTCCATTTCTACAATGGCGGACAAGGTATTCACCTACTCCGATGTTTCCGAACACAACACCAAGAAGGACCTGTACATTGTCGTACACGACAAGGTCTACAACGCTTCGAGCTTTGTAGATGAACACCCGGGCGGTGAAGAGGTTTTGCTCGATGTTGGAGGTCAGGACTCTACAGAGGCATTCGAGGACGTCGGCCACTCTGACGAGGCTCGCGAGATTCTCGAGGGTCTGTACGTTGGAAAGCTGGACCGCAAGGAGGGCGACCCAAAGCCCAAGAGCTACCCAGCGGTTGGTGCTACT…
Locus_37716_Transcript_1/1_Confidence_1.000_Length_519	60S ribosomal protein L10a OS=Neurospora crassa (strain ATCC 24698 / 74-OR23-1A / CBS 708.71 / DSM 1257 / FGSC 987) GN=rpl-10a PE=3 SV=1	Ribosomal_L1 (PF00687.16)	translation (GO:0006412)	RNA binding (GO:0003723), structural constituent of ribosome (GO:0003735)	intracellular (GO:0005622), ribosome (GO:0005840), large ribosomal subunit (GO:0015934)	74.91	GCACTGACGATCTGAAGAAGCTCAACAAGAACAAGAAGCTCATTAAGAAGCTCGCCAAGAAGTACGACGCCTTCATGGCCTCTGACGCCCTCATCAAGCAGATTCCCCGTCTCCTTGGACCCGGTCTCTCCAAGGCCGGAAAGTTCCCTACCCCCGTCTCCCACAACGAGGACCTCGCCAACAAGATGAACGAAGTCAAGTCCACCATCAAGTTCCAGTTGAAGAAGGTTCTGTGCATGGGTGTCGCCATTGGCAACGTTGGCATGACTGAGGACGAGCTGATTGGCAACATCATGTTGGCCATCAACTACCTCGTCTCTCTCCTAAAGAAGGGATGGCAGAACGTGGGCTCCTTAACCATCAAGGCCACCATGAGCCCTCCCAAGCGTCTCTACTAGA…
Locus_37718_Transcript_1/1_Confidence_1.000_Length_923	Isocitrate dehydrogenase [NADP], mitochondrial OS=Aspergillus niger GN=icdA PE=2 SV=1	Iso_dh (PF00180.15)	isocitrate metabolic process (GO:0006102), oxidation-reduction process (GO:0055114)	magnesium ion binding (GO:0000287), isocitrate dehydrogenase (NADP+) activity (GO:0004450), oxidoreductase activity, acting on the CH-OH group of donors, NAD or NADP as acceptor (GO:0016616), NAD binding (GO:0051287)	-	45.73	GCGACCAGTACCGCGCCAAAGACCGTGTCATTCCCGGTGAAGGTACCCTGGAAATGGTCTTCACACCAAAGGGCGGCAAGCCCGAGGTGATCAAGGTCTACGACTTCCCTGCCGAGGGCGGTGTCGCCCAGACCCAGTACAATACAACCGAGTCCATCTCGGGCTTTGCACATGCCTCATTCAAGATGGCGCTTGACAAGAAGATGCCTCTGTACATGAGCACCAAGAACACCATTCTCAAGGCCTACGACGGAAAGTTTAAGGATGTCTTCCAGGAAATTTACGACAACCAGTACAAGAAGGACTTTGAGGCCGCCAACATCTGGTACGAGCACCGTCTGATTGACGACATGGTCGCTCAGATGATCAAGAGCGAGGGTGGTTACGTTATTGCCATGA…
Locus_37720_Transcript_2/2_Confidence_1.000_Length_610	Protein yop1 OS=Emericella nidulans (strain FGSC A4 / ATCC 38163 / CBS 112.46 / NRRL 194 / M139) GN=yop1 PE=3 SV=1	TB2_DP1_HVA22 (PF03134.14), TB2_DP1_HVA22 (PF03134.14)	-	-	-	25.49	CCGCTTCCTACTGAGCAATCCTGTCCTCTGCATTCCTAACCTCCCTCACCACAAGTTTCCGTATAGAAATTCCACTCGACATCTAACCACCCTTCACCATGTCTGTCCAAGATAGAGTCCAGGCCCAGCTGTCACAGCTCGACAAGGAGTTGTCCAAATACCCCGCCCTCAACAACTTTGAGAAGCAGACCTCCGTCCCCAAGGCCTATATGGTGCTCGGTCTTGCCGGACTCTACTTCTTTCTCATCTTCTTCAACATTGCCGGAGAATTCCTTGTCAACGTTGCCGGATTCATCATCCCAAGCTACTATTCCCTAGACGCCCTCTTCTCCGCAAGCAAGGTCGATGACACTCAGTGGCTGACATACTGGGTAACCTTCGCTTTCCTGACCGTCTTTG…
Locus_37722_Transcript_1/1_Confidence_1.000_Length_917	Probable alpha-L-arabinofuranosidase axhA-1 OS=Emericella nidulans (strain FGSC A4 / ATCC 38163 / CBS 112.46 / NRRL 194 / M139) GN=axhA-1 PE=3 SV=2	Glyco_hydro_62 (PF03664.8)	L-arabinose metabolic process (GO:0046373)	alpha-N-arabinofuranosidase activity (GO:0046556)	-	46.03	AAACAACTACATTCATTCATTCATTTATTCATTCATTCAACAAACTTTCAAACCCCTCCAAAAAACCAAACATGCGTTTCGTCACCGACCTTAGCTTCTCGGCTGCTGCCATCGCCTTCCTTGCCTCCACTGCTTCTGCCCAGAGCTGCAAGCTTCCCACCTCTTACAAGTGGACCTCCACCGGCGCTCTTGCCCAGCCCAAGTCCGGATGGGTCAACTTGAAGGATTTCACCATCTCCAGTCTTAACGGCAAGCACATTGTCTATGCTACCGACCATGACACTGGATCCAAGTATGGATCCATGGCCTTCAGCCCCTTCACCAACTTCAGTGACATGGCATCTGCCTCCCAGATTGCCACCCCCTTCACTGCTGTTGCCCCTACCCTCTTCCGCTTCG…
Locus_37723_Transcript_1/1_Confidence_1.000_Length_616	Probable 60S ribosomal protein L28e OS=Schizosaccharomyces pombe (strain 972 / ATCC 24843) GN=rpl28e PE=1 SV=1	Ribosomal_L28e (PF01778.12)	translation (GO:0006412)	structural constituent of ribosome (GO:0003735)	intracellular (GO:0005622), ribosome (GO:0005840)	48.69	GGCCACCACTATCTCGCACGACCTTGCCTGGGAGATTACCAAGGGACGCAGCTCCACGCTCGTCAAGAGGGCAAATGGCGTTCAGTTCTCGCGCGATCCTCTTAACCTGAGGAACCTTTACAGCCGCAAGAACGAGGGTTCAATCGCCAACAAGGCTATTGGTGTTATTCCCGGCAAGGAGGGTGGTGTCACTCTTCTCACCAAGAAGGCCGACAAGCACCACCAACCCGCATCGGCCATCCAGACCACCACCTTCGGCCCCAGCAAGTCCACCCGCAAGACCTATGCCGCCATTGTCAATGCCACCACCAAGCGCAACTACCGCTCCGACCTCCGCAAGGACGCCGTCGCTAGGGCTTCTGCCATCCGCAAGAGCCAGAAGCCCGTCAAGGCTGACAA…
Locus_37725_Transcript_1/1_Confidence_1.000_Length_1565	NADH-ubiquinone oxidoreductase chain 2 (mitochondrion) [Hypocrea jecorina]	Oxidored_q1 (PF00361.15)	ATP synthesis coupled electron transport (GO:0042773), oxidation-reduction process (GO:0055114)	NADH dehydrogenase (ubiquinone) activity (GO:0008137)	-	58.91	CTTTTATCTAATGCTATTACATCAAGACGAGACAAATCTATCCTTTATTCAAGAGCAACTATTACTATTTTACTTATTTCAGCTTTTATAGCATATGACAATTTATATCTTTTATTTTTGGCAAAAGGTGTAGGAATATTTGGTGGATTATTCCATACGACTGCTACTACGAATTTTTTTCACTTGTTTATCTTTTTAATAACTAGTGTTGTCTTATTACTAACTTCATTTTACCCTAGAAAGGTTTGATTAAAAGAATTTAGCAGTCCGGCTAGATTATTATTTACAAAACTAATTTATTACGGAACCTTACTTTTAAATAAAATGGGAGAGCAGTTTAAAATTATAGAATACTCATTAATTATCTTATTTATTGTTACAGGTAGTGTTTTTCTAATT…
Locus_37726_Transcript_1/1_Confidence_1.000_Length_1305	ADP,ATP carrier protein OS=Neurospora crassa (strain ATCC 24698 / 74-OR23-1A / CBS 708.71 / DSM 1257 / FGSC 987) GN=acp PE=3 SV=1	Mito_carr (PF00153.22), Mito_carr (PF00153.22), Mito_carr (PF00153.22)	transport (GO:0006810), transmembrane transport (GO:0055085)	transporter activity (GO:0005215)	mitochondrial inner membrane (GO:0005743)	129.37	TCTTCACCCAATCTCCCCTCTAAACGTCGTCAAGATGTCGGGTAAACAGCAAGACAAGAGCTTCATGGGCATGCCCGGTTTCGTGGTGGACTTCTTGATGGGTGGTGTCTCCGCCGCCGTCTCGAAGACCGCTGCTGCCCCCATCGAGCGTGTCAAGCTCCTCATCCAGAACCAGGATGAGATGCTCAAGTCCGGTCGTCTCGACCGCAAGTACGGCGGTATCGTCGAGTGCTTCAGCCGTACCGCCAAGAACGAGGGTGTCCTCTCCCTCTGGCGTGGTAACACTGCCAACGTCATCCGTTACTTCCCTACCCAGGCGCTGAACTTCGCTTTCCGCGACACCTACAAGTCCATGTTCGCCTACAAGAAGGAGCGTGACGGTTACGCCAAGTGGATGGC…
Locus_37729_Transcript_1/1_Confidence_1.000_Length_569	Nascent polypeptide-associated complex subunit beta OS=Phaeosphaeria nodorum (strain SN15 / ATCC MYA-4574 / FGSC 10173) GN=EGD1 PE=3 SV=1	NAC (PF01849.13)	-	-	-	31.23	AAGAAGGTCCACAGGGGCGCTGGTACCGACGACAAGAAGCTCCAGACCGCGCTGAAGAAGCTCAATGTCCAGCCTATCCAGGCCATTGAGGAGGTCAACATGTTCAAGAGCGACGGCAACGTCATCCACTTCTCGGCACCCAAGGTCCACGCCTCAGTACCCGCCAACACCTTCGCCATCTACGGACACGGTGAGGACAAGGAGCTGACAGAGCTCGTCCCCGGCATCCTCAACCAGCTCGGCCCCGACTCGCTCGCATCGCTACGCAAACTCGCTGAGTCTTACCAGAGCATGCAGAAGGAGAAGGGCGAGGACGGCGAGAAGAAGGACGAGGATGATGACGATGACGATGACATCCCCGACCTTGTCGCCGGCGAGAACTTCGAGTCGAAGGCTGAA…
Locus_37730_Transcript_2/3_Confidence_1.000_Length_777	Mitochondrial peroxiredoxin PRX1 OS=Saccharomyces cerevisiae (strain ATCC 204508 / S288c) GN=PRX1 PE=1 SV=1	-	-	-	-	31.45	CGCGGTACAAAGCTCATTGGTCTCTCCGCCGACTCCATCGAATCGCATGACGAGTGGGTCAAGGACATTGATGAGGTGACCGGCAGCAACCTCAAGTTCCCCATAATAGGCGACTAGGAGGTGCCTTCGCAAAGCTCGAGCCAGAATTCGCCCGCCGCGGTACAAAGCTCATTGGTCTCTCCGCCGACTCCATCGAATCGCATGACGAGTGGGTCAAGGACATTGATGAGGTGACCGGCAGCAACCTCAAGTTCCCCATAATAGGCGACAAGGAGCGCAAGGTCGCGCTGCTGTACGATATGCTGGACCACCAGGATGCTACGAATGTGGATCAAAAGGGTATTGCGTTTACGATTCGCTCCGTGTTCATCATCGATCCTAAGAAGACAATTCGTCTTA…
Locus_37731_Transcript_5/5_Confidence_1.000_Length_2561	Catalase-peroxidase OS=Pyrenophora tritici-repentis (strain Pt-1C-BFP) GN=katG PE=3 SV=1	peroxidase (PF00141.18), peroxidase (PF00141.18)	response to oxidative stress (GO:0006979), oxidation-reduction process (GO:0055114)	catalase activity (GO:0004096), peroxidase activity (GO:0004601), heme binding (GO:0020037)	-	80.24	ATCATGTCCAAAGGCGAGTGTCCTGTCAAGAAGGTGCCCAACGTCGCCGGCGCCGGCACAAGAAACTCGGACTGGTGGCCAAACGAGCTCAGGATAAACATCCTGCGCCAGCACGACCCCAGACAGAACCCTCTTGGTCCTGACTTCAACTACGCCGAAGAGTTCAAGAAGCTCGACTACGATGCCTTGAAGAAGGACCTCACGGCCTTGATGACCGACTCGCAGGACTGGTGGCCTGCCGACTTTGGTCACTATGGTGGCTTTTTCGTCCGTCTGGCATGGCATGCTGCTGGAACATACCGTGTCACTGACGGCCGTGGTGGCGGTGGTGATGGACAGCAGCGCTTTGCTCCCCTCAATGCCTGGCCCGACAACGTCTCCCTCGACAAGGCCCGCCGC…
Locus_37741_Transcript_1/1_Confidence_1.000_Length_367	FK506-binding protein 2 OS=Gibberella zeae (strain PH-1 / ATCC MYA-4620 / FGSC 9075 / NRRL 31084) GN=FPR2 PE=3 SV=2	FKBP_C (PF00254.23)	protein folding (GO:0006457)	-	-	30.27	CTCCAATCCGTCAATATGAAGGTCACCGTACTCCTTGCATTGGCCACGGCCGCTGTTGCCGACATCATCAACAACGAGTACCTTAAGACCGAAGTCATTACTGAGGCCAAGTGCTCTCGCTCGAGCAAGGCTGGCGACAAGATCCACGTCCATTACCGCGGTACTCTTACGGACGGCACCGAGTTCGATGCTTCATACGGTCGTGGCTCGCCCTTGAGCTTCACCGTCGGCTCAGGCCAGGTCATCAAGGGTTGGGACCAGGGTCTGCTGGATATGTGCCCCGGCGAGAAGAGGAAACTCACCATCCAACCCAAGTGGGCATACGGCGAGCGGGGTGCTGGTCCTATTCCCCCCAACAGCGTTCTGA
Locus_37745_Transcript_1/1_Confidence_1.000_Length_617	40S ribosomal protein S17 OS=Neurospora crassa (strain ATCC 24698 / 74-OR23-1A / CBS 708.71 / DSM 1257 / FGSC 987) GN=rps-17 PE=3 SV=1	Ribosomal_S17e (PF00833.13)	translation (GO:0006412)	structural constituent of ribosome (GO:0003735)	intracellular (GO:0005622), ribosome (GO:0005840)	39.61	CACCGCTCCTTCCAACGACAACCTCTTCTCCCAGCTTACACAAAAAGTCGCCAAAATGGGTCGCGTCCGAACCAAGACCGTCAAGAAGTCCGCCAAGGTCATTATTGAGCGTTACTACCCTAAGCTGTCTCTGGACTTCGAGACCAACAAGAGGATTTGCGATGAGATTGCCATTATCGCATCCAAGAGGCTCAGGAACAAGATTGCCGGATACACCACTCATTTGATGAAGCGTATCCAGCGTGGTCCCGTCCGTGGTATCTCATTCAAGCTCCAAGAAGAGGAGCGTGAGCGAAAGGATCAATACGTCCCCGAGATCTCCGCTCTCGACTTCACTCAGAACAGCGAGTCTGGCTCACTCGACGTCGACCAAGAGACCAAGGACCTGCTCAAGAGCAT…
Locus_37747_Transcript_1/1_Confidence_1.000_Length_588	60S ribosomal protein L26-2 OS=Arabidopsis thaliana GN=RPL26B PE=2 SV=1	-	-	-	-	56.67	TTGTCTACTAACCCGACAACCCGCCCATCCCACAGCAAAAATGACCAAGGTCCAGTCAATGGTCGCGAGCTCTCGCCGCAAATCGCGAAAGGCGCACTTCAGTGCGCCGAGTAGTGTGCGTCGGGTCATCATGAGCGCGCCTTTGAGTAAGGAGCTCCGCGAGAAGCACGGAGTGCGCAGCATTCCCATTCGTAAGGATGACGAGATCACCGTTGTCCGCGGTTCCAACAAAGGACGTGAGGGCAAGGTCTCTTCCGTCTACCGCCTCAAGTACTGCATTCACGTCAACGGCATCGTCCGTGAGAAGAGTAATGGCCAGTCGGTCCCCATCCCCATCGCTCCCTCCAAGGTCGTCATCACCAAGCTCAAGCTCGACAAGGACCGCGAGTCTATCCTGGA…
Locus_37750_Transcript_1/1_Confidence_1.000_Length_1275	ATP synthase subunit alpha, mitochondrial OS=Neurospora crassa (strain ATCC 24698 / 74-OR23-1A / CBS 708.71 / DSM 1257 / FGSC 987) GN=atp-1 PE=3 SV=1	ATP-synt_ab (PF00006.20), ATP-synt_ab_C (PF00306.22)	ATP synthesis coupled proton transport (GO:0015986), ATP hydrolysis coupled proton transport (GO:0015991)	ATP binding (GO:0005524), hydrolase activity, acting on acid anhydrides, catalyzing transmembrane movement of substances (GO:0016820), hydrogen ion transporting ATP synthase activity, rotational mechanism (GO:0046933), proton-transporting ATPase activity, rotational mechanism (GO:0046961)	proton-transporting two-sector ATPase complex, catalytic domain (GO:0033178), proton-transporting ATP synthase complex, catalytic core F(1) (GO:0045261)	48.79	CCAGCTCAAGGCCCCCGGTATCCTGCCCCGCCGTTCCGTCAACCAACCCGTACAGACTGGTCTTAAGTCTGTCGACGCCATGGTTCCCATTGGACGTGGTCAGCGTGAGTTGATCATTGGTGACCGTCAGACCGGAAAGACTGCTGTCGCTCTCGATGCCATGCTTAACCAGAACAGGTGGAACAAGGGCACCGACGAGACCAAGAAGCTTTACTGCATCTACGTCGCCGTTGGTCAGAAGCGATCCACCGTCGCCCAGCTCGTCAAGACTCTTGAGGAGAACGATGCCATGAAGTACACCATCGTTGTCGCTGCTACGGCCTCTGAAGCTGCACCTTTGCAGTATATCGCGCCATTTACAGGTTGTTCTATGGGAGAATGGTTCCGCGACAACGGCAA…
Locus_37752_Transcript_1/1_Confidence_1.000_Length_561	60S ribosomal protein L37 OS=Emericella nidulans (strain FGSC A4 / ATCC 38163 / CBS 112.46 / NRRL 194 / M139) GN=rpl37 PE=3 SV=1	-	-	-	-	61.38	CGCGACAACACCACCCTCCGATACTAACAACAGCGTCACAAGTCCCCAGCCAAAATGACGAAGGGTACCTCCAGTTTCGGAAAGCGCCACAACAAGACGCACACGCTCTGCAGGCGTTGCGGTCGCCGATCCCTTCACATCCAGAAGCACACGTGCGCCTCATGCGGCTACCCTGCTGCTAAGACCCGCAAGTTCAACTGGGGCGAGAAGGCCAAGCGAAGGAAGACCACCGGTACCGGCCGCATGCGATACCTCAAGACCGTCAACCGCAAGTTCAGCAACGGATTCCAAACCGGTACCCCCAAGGGTGCCAAGGGCCCCACCGTCAACTCCTCATAAACGAATCGACACTATGAGTGGGCGAAGTGCGGAGTAGAGGCGCGATGAAGGCCATTCGGA…
Locus_37758_Transcript_1/1_Confidence_1.000_Length_569	NADH-ubiquinone oxidoreductase chain 1 OS=Podospora anserina (strain S / ATCC MYA-4624 / DSM 980 / FGSC 10383) GN=ND1 PE=3 SV=2	-	-	-	-	44.9	CTAGTATGCAAAGAAGATTGGGACCTAATGCAGTGGGTTGATATGGTCTACTTCAAGCATTTGCCGATGCTCTTAAACTTTTATTAAAAGAGTATGTTTCTCCTACACAAGCCAATATAGTATTATTTTTCCTTGGTCCGGTTATAACTTTAATCTTCTCATTACTTGGATATGCAGTAATACCTTATGGTCCTGGTTTAGTGTTACTAGATTATAATTTGGGTATATTATATATGTTGGCTGTGTCTTCATTAGCTACATATGGAATTTTACTGGCTGGATGATCAGCTAATTCTAAATATGCTTTCTTAGGGTCTTTAAGAAGTACAGCTCAATTAATTAGTTATGAATTAATTTTAAGTTCTGCTATACTTTTAGTTGTATTATTAGCAGGTAGCT…
Locus_37759_Transcript_1/1_Confidence_1.000_Length_440	40S ribosomal protein S30-B OS=Saccharomyces cerevisiae (strain ATCC 204508 / S288c) GN=RPS30B PE=1 SV=1	-	-	-	-	83.31	CACCCGCAAACTACAAACTCGACTCATCAACAACCGCAAATATGGGAAAGGTTCACGGATCCCTCGCTCGTGCCGGAAAGGTCAAGTCTCAGACCCCCAAGGTTGAGCCCCAAGAGAAGAAGAAGACCCCCAAGGGCCGCGCGAAGAAGAGGCTCACATACACCCGCCGTTTTGTCAACGTCACCATGACCGGTGGCAAGCGCAAGATGAACCCTAACCCCACCTCATAAGCCAAGCACGAGAGGAAGGGCGCATGAAACGAGCACGATGAGCTAGAGAATACGGTCATGAATTCGGTTTCCTCAGTACAGCTATGACTCTGGATCAGAGGGAGTGGGAATCACGGACGTCGCTACGGCACGTTCCTTTGCAGAAGCATGATCCCACACTTTGGGATGA…
Locus_37760_Transcript_1/1_Confidence_1.000_Length_733	ATP synthase subunit 9, mitochondrial OS=Trichophyton rubrum GN=ATP9 PE=3 SV=1	ATP-synt_C (PF00137.16)	ATP synthesis coupled proton transport (GO:0015986), ATP hydrolysis coupled proton transport (GO:0015991)	hydrogen ion transmembrane transporter activity (GO:0015078)	proton-transporting two-sector ATPase complex, proton-transporting domain (GO:0033177), proton-transporting ATP synthase complex, coupling factor F(o) (GO:0045263)	118.2	TGAAGGACCAATTCATCTCCAACTCATCTCCACTCCGACCGTCAACACCATCACTATGGTTGCCATTGCTCGCTCCTTCGGCGCCGCCCGTGTGGCCGCCCGCGGCTTCTCCAACGCTGCCCGCCAGCCCCAGCAGAGCACTCTAGTTGCTGCCCGCAGCGCCTTCCGCAACAACGCCGCCCGCAACATCATCCAGAAGCGTGGCATCGTCGCCGAGTCCACCGCTGCCGCCATGGTCGCTGCCGCTAAGATCCAGGGTGCCGGTCTCGCTACCATCGGTCTTGCCGGTGCTGGTGTTGGTATCGGAACGGTTTTCGGTGGCCTCATCCAGGGTGTTGCCCGCAACCCTTCCCTCAGGGGTCAACTCTTCCAGTACGCCGTTCTGGGTTTCGCTTTCGC…
Locus_37767_Transcript_1/1_Confidence_1.000_Length_1257	Sphingosine-1-phosphate lyase OS=Saccharomyces cerevisiae (strain ATCC 204508 / S288c) GN=DPL1 PE=1 SV=1	Pyridoxal_deC (PF00282.14)	carboxylic acid metabolic process (GO:0019752)	catalytic activity (GO:0003824), carboxy-lyase activity (GO:0016831), pyridoxal phosphate binding (GO:0030170)	-	25.63	CAATCCCACACAATCTCACACAATGCCTGGCTCATCACAACTATCCATCGGTCTCCTGCGCGACACCTTCATTGCGCGCAGGAACTCACCCAACGGCCAACTCATTGCTTTTAACATTGACGTTTTGCGCAATATTGTCTTCCTCTTCTTCGTTCTACGATGGTCGCGCATCACCTTTTACCAACTCAAAGGTCGCGGCGTCTTCGGCTCGGCCACGGACGCATATTTGAGCATCCGCCGCTATCTCTATGGTGTCTTTCTGCGCCTTCCAGGTGTTCGCGAAAAAGTCCAGGAGCAGGTCTCAGAATCGATCATGGGTTTGGAGCGCAAACTTATACCCAGTGGACCTGGCGTTCAGCGCCTAACCAGCTTACCAGTCGAAGGATGGAGTGAAGACGA…
Locus_37768_Transcript_1/1_Confidence_1.000_Length_948	Malate dehydrogenase, mitochondrial OS=Saccharomyces cerevisiae (strain ATCC 204508 / S288c) GN=MDH1 PE=1 SV=2	-	-	-	-	37.49	CGCCCTATACGATATCCGCCTTGCTCCCGGTGTCGCTGCCGACATTGGCCACATCAATACCAAGAGCGAGGTCACTGGTCACGATGCTACCCCCTCCGGTCTCGCCGATGCCCTCAAGGGCGCTGAGATCGTTCTCATCCCCGCTGGTGTTCCCCGCAAGCCCGGCATGACCCGTGATGACTTGTTCAACACCAACGCCTCCATTGTCCGCGACCTCGCCAAGGCCGCTGCTGACCACGCTCCCGATGCCAACATCCTCATCATCTCCAACCCTGTCAACTCCACCGTCCCCATCACTGCCGAGGTCTTCAAGGCCAAGGGCGTCTACAACCCCAAGCGCCTCTTTGGTGTCACCACCCTCGACGTTGTCCGTGCCTCGCGCTTCATCTCGCAGCTGAA…
Locus_37772_Transcript_2/2_Confidence_1.000_Length_533	40S ribosomal protein S25 OS=Neurospora crassa (strain ATCC 24698 / 74-OR23-1A / CBS 708.71 / DSM 1257 / FGSC 987) GN=rps-25 PE=3 SV=1	Ribosomal_S25 (PF03297.10)	-	-	-	95.86	CACATCCGACAAAATGGCACCTGCAGCAACTGGAGGCAAGAAGCAAAAGAAGAAGTGGTCTAAGGGCAAGGTCAAGGACAAGGCCCAGCACGCCGTTGTTCTCGACAAGACTACCAACGACAAGCTCCAGAAGGATGTCCAGTCCTACCGCCTCATCACCGTTGCCACCCTTGTCGATCGTCTGAAGATCAACGGCTCGCTCGCACGAAAGGCGCTTGCCGATCTCGAGGCCAACGGTCAGATCAAGAAGGTTGTCGGCCACTCCAAGCTCAGCATCTACACCCGAGCGATTGGCGACGCCGAGTAAATTCACGTTTACGGACTAGCCAATGAATCCAAACGCAAGACTCGGGACACCTCTTTCAGTTTTTCAACGGCATTCCTCTTTCCATTTCCGAT…
Locus_37774_Transcript_1/1_Confidence_1.000_Length_1748	Plasma membrane ATPase 1 OS=Saccharomyces cerevisiae (strain ATCC 204508 / S288c) GN=PMA1 PE=1 SV=2	Hydrolase (PF00702.21)	cation transport (GO:0006812), metabolic process (GO:0008152)	catalytic activity (GO:0003824), ATP binding (GO:0005524), ATPase activity, coupled to transmembrane movement of ions, phosphorylative mechanism (GO:0015662), hydrolase activity, acting on acid anhydrides, catalyzing transmembrane movement of substances (GO:0016820)	membrane (GO:0016020)	50.2	CGCTGAGGGTCAGGATGTCAACTGGATGATGGCCGTCGCTGCCCTTGCCTCTTCCCACAACCTCAAGTCTCTCGACCCCATTGACAAGGTTACCATTCTTACCATCCGCCGCTACCCCAAGGCTCGTGAGATTCTCAACATGGGCTGGCGCACTGAGAAGTTCACTCCCTTCGACCCCGTCTCCAAGCGTATCACTGCCGTCTGCCACATGGGTGGTGACAAGTACGTCTGCGCCAAGGGTGCCCCCAAGGCTATTGTCAACCTCGCCAACTGCGATGAGGTCACCGCTACCCTCTACAAGGAGAAGGCCGCCGAGTTCGCTCGCCGTGGTTTCCGCTCTCTCGGTGTCGCTTACCAGAAGAACGATGGTGACTGGATCCTTCTCGGTCTCATGTCCAT…
Locus_37782_Transcript_1/1_Confidence_1.000_Length_760	40S ribosomal protein S8-B OS=Saccharomyces cerevisiae (strain ATCC 204508 / S288c) GN=RPS8B PE=1 SV=1	Ribosomal_S8e (PF01201.17)	translation (GO:0006412)	structural constituent of ribosome (GO:0003735)	intracellular (GO:0005622), ribosome (GO:0005840)	77.46	CCCCACGACAACACAGATTGCACCGGAAGACCAGACACAGCAGTCTTCTGAACAGCCGCAATCATGGGTATCTCACGAGACTCTCGCCACAAGCGTTCCGCATCCGGTGCGAAGCGCGCATACTACCGCAAGAAGAGGGCTTTCGAGAAGGGTCGCCAGCCTGCCAATACCCGTATTGGCACTAAGCGTATCCATCTTGTCCGCACCCGTGGCGGCAACCGCAAGTTCCGTGCTCTCCGTCTCGAATCCGGCAACTTCTCCTGGGGCTCTGAGGGCATCGCCAAGAAGACCCGTGTTATCGGTGTCGTCTACCACCCCTCCAACAACGAGCTCGTCCGTACCAACACCCTGACTCGCTCCGCTATCGTCCAGATCGATGCCGCTCCTTTCAGGCAATGG…
Locus_37785_Transcript_1/1_Confidence_1.000_Length_569	60S ribosomal protein L31 OS=Ashbya gossypii (strain ATCC 10895 / CBS 109.51 / FGSC 9923 / NRRL Y-1056) GN=RPL31 PE=3 SV=1	Ribosomal_L31e (PF01198.14)	translation (GO:0006412)	structural constituent of ribosome (GO:0003735)	intracellular (GO:0005622), ribosome (GO:0005840)	74.18	GCTCCCACTACCAAGTCCGCCGGCAAGAAGTCTGCCGGAAAGACCGGCCGCAGCGCGATCGCTGACGTCGTCGCCCGCGAATACACAATCCACCTCCACAAGCGCGTCCATGGCGTAAGCTTCAAGAAGAGGGCCCCCAGGGCTGTCAAGGAGATCCGTGCTTTTGCTAAGCAGGCTATGGGCACCAACGATGTCCGCCTTGACCCTCAGCTCAACAAGAAGGTCTGGGAGTCTGGTATCAAGGGCGTGCCATTCCGCCTCCGTGTCCGCATTTCGCGTAAGCGTAACGATGAGGAGGGCGCCAAGGAGAAGCTCTACTCGTACGTCCAGGCCGTCAACGTCAAGGACCCCAAGGGTCTGCACACCCAAATTGTTGAGGATGCTTAAATGGGTTCGCTA…
Locus_37789_Transcript_1/1_Confidence_1.000_Length_668	60S ribosomal protein L12 OS=Neurospora crassa (strain ATCC 24698 / 74-OR23-1A / CBS 708.71 / DSM 1257 / FGSC 987) GN=rpl-12 PE=3 SV=1	Ribosomal_L11_N (PF03946.9), Ribosomal_L11 (PF00298.14)	translation (GO:0006412)	structural constituent of ribosome (GO:0003735)	ribosome (GO:0005840)	34.92	TTTACTACCAGAACCGATTGACTACCTCAAGCACTAGCCATGCCTCCCAAGTTCGATCCCTCCGAGGTGAAGGTCATTCACCTCCGTGCGACCGGTGGTGAAGTCGGTGCCTCATCCGCGCTCGCTCCCAAGATTGGTCCGCTCGGTCTCTCCCCCAAGAAGGTCGGTGAAGATATTGCCAAGGCCACTGGTGACTGGAAGGGTCTCCGTGTCACCGTCAAATTGACCATCCAAAACCGTCAAGCCGCCGTCTCCGTCGTTCCCTCTGCTTCTTCCCTTGTCATCAAGGCCCTCAAGGAGCCTCCCCGAGACCGCAAGAAGGAGAAGAACATCAAGCACACCAAGAGCATTCCTCTTGATGAGATCATCAACATTGCCCGTACCATGCGCTTCAAGTCC…
Locus_37793_Transcript_1/1_Confidence_1.000_Length_388	60S ribosomal protein L29 OS=Saccharomyces cerevisiae (strain ATCC 204508 / S288c) GN=RPL29 PE=1 SV=3	-	-	-	-	62.98	GCCAAATCGACATCCACAACCGTCGCCATGGCCAAATCTAAGAACTCGTCTCAGCACAACCAGTCCAAGAAAAACCACCGAAACGGTATCAAGAAGCCTAAGACCCACCGTTACCCTTCGCTTAAGGGAACCGACCCCAAGTTCAGGAGGAACCATAGGCATGCGCTTCACGGTACCATGCGCGCTCTGAAGGAGGTTAAGGAGGGCAAGCGCGAGAGCGCATAAAGGCCGACATGATTACGAGCGAGCGACGATGGCAGTTTTCGATTCCTTTATGAGACATCTGGTCGGCGTCAATGGCATTCAGACTTTCTTTGACAGCTTCGAATTCAAGGGATGGAAGCATGTGGCTTCACGCCTACCGCAGGCATGAACAATGAATAAGTCG
Locus_37795_Transcript_2/3_Confidence_1.000_Length_647	40S ribosomal protein S15 OS=Podospora anserina GN=RPS15 PE=3 SV=1	Ribosomal_S19 (PF00203.16)	translation (GO:0006412)	RNA binding (GO:0003723), structural constituent of ribosome (GO:0003735)	ribosome (GO:0005840), small ribosomal subunit (GO:0015935)	60.09	CGACAACCCACGACCTAACGAAGTTCCCCCCATCAGCTACTTCGACAACCGCAAACATGGCTGACGCTGACTACGATCCCGAGGCTGCAGCTGCCCTCAAGGCCAAGAGGGCGTTCCGCAAGTTCTCTTACCGCGGTGTCGACCTTGACCAGCTCCTCGACCTCGGCTCTGAGGAGCTCCGTGACCTCATCCACGCCCGCGCCCGCCGCAGGTTCAACCGCGGTCTCAAGCGCAAGCCCATGGGTCTCATCAAGAAGCTTAGGAAGTCCAAGCAGGAGGCCCGCCCCAACGAGAAGCCCGACCTCGTCAAGACCCACCTCCGTGACATGATCGTTGTCCCCGAGATGATTGGCAGCGTCATTGGTGTCTACTCCGGCAAGGAGTTCAACCAGGTCGAAA…
Locus_37804_Transcript_1/1_Confidence_1.000_Length_497	60S ribosomal protein L34-B OS=Saccharomyces cerevisiae (strain ATCC 204508 / S288c) GN=RPL34B PE=1 SV=1	-	-	-	-	46.93	CAGCACTCCAGTGAATCAGACAATTACCCACTGACTCCCCGGGAAATCTATCACGATGCCTTCCAACAGACTCACCTACAGGCGACGTGCGCCATACAACACCAAGAGCCAAAAGGTCCGCATTGTCAGGACTCCCGGTGGTGAGCTTCGTTACCTGCACATCAAGAAGAAGGGCACTGCCCCCAAGTGCGGTGACTGCGGTACCAAGCTCCAGGGTGTTCCCGCCCTCCGCCCCCGCGAGTACGCCCAAGTGTCCCGCCCCAAGAAGACCGTCCAGCGCGCCTACGGCGGATCGCGATGCGCCAACTGCGTTCAGGACCGCATCGTCCGTGCTTTCCTGATCGAGGAGCAGAAGGTCGTCAAGAAGGTGCTCAAGGAGTCCCAGCAAAAGAAGCGTTA…
Locus_37807_Transcript_1/1_Confidence_1.000_Length_540	40S ribosomal protein S7 OS=Neurospora crassa (strain ATCC 24698 / 74-OR23-1A / CBS 708.71 / DSM 1257 / FGSC 987) GN=rps-7 PE=3 SV=2	Ribosomal_S7e (PF01251.13)	translation (GO:0006412)	structural constituent of ribosome (GO:0003735)	intracellular (GO:0005622), ribosome (GO:0005840)	39.08	AACGACTCCGACCAGACATCAAGCCGTCAAAATGTCCGCCAACTCGCTGAACAAGATCGCGCCCAACAGCCCTTCCAAGCAAAACCCTTCTGAGATCGAGACCAGCATCGCCAGCGCGTTGACTGACCTCGAGAACAATGTCCCTGACCTGAAGGCTTCTCTGCGCCCTCTGCAATTTGTCTCTGCTCGCGAGATCGAGGTTGGCCACGGACGCAAGGCTATTGTCATCTTTGTCCCGGTTCCCCTTCTCTCCAACTGGCACAAGGCCCAGCAGCGCCTCACCCGTGAGCTCGAGAAGAAATTCTCCGACCGCCACGTCCTGATCGTTGCTTCCCGCCGCATTCTCCCCCGCCCCAAGCGTTCCAACCGTTCCCGCACTTCTCAGACCCAGAAGCGTCC…
Locus_37808_Transcript_1/1_Confidence_1.000_Length_681	60S ribosomal protein L17 OS=Neurospora crassa (strain ATCC 24698 / 74-OR23-1A / CBS 708.71 / DSM 1257 / FGSC 987) GN=rpl-17 PE=3 SV=1	Ribosomal_L22 (PF00237.14)	translation (GO:0006412)	structural constituent of ribosome (GO:0003735)	intracellular (GO:0005622), ribosome (GO:0005840), large ribosomal subunit (GO:0015934)	66.87	CTAACACCCACAGCACAAATCGACAAAATGGTTCGCTACGGAGCAACCTCCATTGACGGCGCAAAGTCTGCCCGCGCCCGCGGCAGCTACCTCCGCGTTTCCTTCAAGAACACCCGCGAGACCGCTCAGGCTGTCAACGGCTGGAAGCTCGAGCGCGCCCTTACCTACCTCGGAAATGTCCTGGAGCACAAGGAGGCCGTTCCTATGAGGCGGTACGCTGGCAGCACTGGACGCACTGCTCAGGGCAAGGCTTTTGGTGTCTCCAAGGCCCGTTGGCCCGTCAAGTCCGCTGAGATCCTCATCGGTCTCCTCAAGAACGCTGAGGCCAACGCCGACACCAAGGGCCTCGACACCAGCAACCTGATCATCAAGCACATCCAGGTCAACCAGGCTCCCAAG…
Locus_37809_Transcript_1/1_Confidence_1.000_Length_639	pleckstrin homology domain-containing family A member 8 isoform 2 [Mus musculus]	GLTP (PF08718.6)	glycolipid transport (GO:0046836)	glycolipid transporter activity (GO:0017089), glycolipid binding (GO:0051861)	cytoplasm (GO:0005737)	46.93	TACATACATACTCCACAATGGCAGCTGCAATCCCCCCAGGCGGAACCTTCTTCGACACGCTCAACAAGAGCTTCGTCGATGTCCCCGTTGACGAGTCCAACGACAAAGCTATCAAGACGGCGGACTTTCTCCAGGCTGCCGAGAGCTTGACTACCCTTTTCGATGTCCTCGGTGGAGCAGCTTTCAAGCCCGTCAAGAGTGACATGGCTGGCAACATCAAGAAAATCCAAGACAGGCAGCTCGCTGCACCAACACTGTCAGAGACCCTCCAGGAGCTTGTCCTCAACGAGCTCAAGGAGAAGAAGCACACTGCCACCGAGGGCCTTGTATGGCTGAACCGTGGCCTCGACTTTACTGCCCAAGCTCTCCGTCACAACATCACCAACTCATCCGTGGAGC…
Locus_37814_Transcript_1/1_Confidence_1.000_Length_688	60S ribosomal protein L18-B OS=Schizosaccharomyces pombe (strain 972 / ATCC 24843) GN=rpl18b PE=1 SV=1	-	-	-	-	58.12	CAACACGCTCAAAATCAGTCAAAATGGGAATTGACCTCGACCGCCACCATGTTCGAGACGGGCACCGCAAGGTCCCGAAGTCCACCAACCCCTACGTCAAGCTGTTGGTGCGTCTGTACAAGTTCTTGGCTCGCCGCACCGATGCTCCCTTCAACAAGACCGTTCTGCGACGCCTCATGATGTCCAAGACCAACCGTCCCCCGGTCTCCCTCTCCAAGATTGTCTCCAACGCCAAGGGACACGACGGCAAGACCATCGTTATCGTCGGTACCGTCACTGACGACAACCGCATGCTTGAGCTCCCCAAGCTCTCCGTTGCGGCTCTCCGCTTCACTGTCTCTGCTCGTGCGCGCATTGAGAAGGCTGGTGGTGAGACCCTCACCATCGACGAGGTTGCCA…
Locus_37816_Transcript_1/1_Confidence_1.000_Length_460	40S ribosomal protein S28 OS=Neurospora crassa (strain ATCC 24698 / 74-OR23-1A / CBS 708.71 / DSM 1257 / FGSC 987) GN=rps-28 PE=3 SV=1	-	-	-	-	55.54	CCCAGCTCTTCCGCACACCGACCGACCGACTCCCGTCAAACACACACACAACCGCACATAATGGATTCAGCTAAGGCTCCCGTCAAGCTTGTCAAGGTCACCCGTGTCCTTGGCCGAACCGGTTCCCGTGGTGGTGTCACCCAGTGCCGTGTCGAGTTCATGGACGACCAGACCCGTTCCATCATCCGTAACGTCAAGGGCCCAGTCCGCGAGAACGACATCCTTTGCCTGCTCGAGTCCGAACGTGAGGCCAGGCGTCTGCGATAAGCGCATCAACTCTTGGGGAAAGGAGGGAAGCGGCATTTCATTCGGTTACCGGAGTTCTTTGCGAAAGCTATGGGCATCTATACGGACTTGACGAGGATGGACAAAATGATGGTGTAGTTGTTCTTGCAGCGG…
Locus_37817_Transcript_1/1_Confidence_1.000_Length_560	40S ribosomal protein S20 OS=Schizosaccharomyces pombe (strain 972 / ATCC 24843) GN=rps20 PE=1 SV=1	-	-	-	-	63.47	TTTAACGCCACCCCAGTCATCACATTACCGAGATCAAGGATCCAGGTCGTGGCTGGAATCTACACTCAGCACCTACAACAACAAACACTCCAACCTCTAATCCAACAAGATGTCTTACAACAAGCCCGAGAAGGACTTCGGTGAGGGTCCCAAGATCCACAAGATCCGAATTACCCTCACCTCTCGCAATGTCAAGTCCCTCGAGAAGGTCTGCCAGGAGCTCATCGACCGTGCCAAGAACAAGGAGCTCCGCGTCAAGGGTCCCGTCCGCCTGCCCACCAAGCACCTTAAGATCACCACCCGCAAGACGCCTTGTGGTGAGGGTTCTAAGACCTGGGATACCTACGAGATGCGCATCCACAAGCGTCTCATCGACCTCCACGCCCCCACCGAGGTCGT…
Locus_37819_Transcript_1/1_Confidence_1.000_Length_856	Catechol 1,2-dioxygenase OS=Candida albicans (strain SC5314 / ATCC MYA-2876) GN=HQD2 PE=1 SV=1	Dioxygenase_N (PF04444.9), Dioxygenase_C (PF00775.16)	cellular aromatic compound metabolic process (GO:0006725), catechol-containing compound metabolic process (GO:0009712), oxidation-reduction process (GO:0055114)	catalytic activity (GO:0003824), iron ion binding (GO:0005506), ferric iron binding (GO:0008199), oxidoreductase activity, acting on single donors with incorporation of molecular oxygen, incorporation of two atoms of oxygen (GO:0016702), catechol 1,2-dioxygenase activity (GO:0018576)	-	57.09	CTCTCCAAAACCTACTTGATAACATATCTTCCCTTGCACATTCACATTTTTAACACAACCAAAATGGACCCAAGCACACAACAAGCGCCCAACCTTGAAAACAAGGGCGGACATCGCTTCGACCCTAACTTCACCGATGCTGTCATCAACGCCATGGGACCCAATGTGCCAGACCGGACACGATTTGTTATGAGCAAGCTGATCAGACATCTCCATGACTTTATTCGTGAAGTCGAGTTGACCAACGACGAGTGGTTTGAGGGTGTACGATTTGTCAACTCCATTGGCAAAACCACCACCAACACCAGGAACGAGGCGCATCGTATCTCCGATGTCCTCGGAGTAGAATCACTGGTCGATGAGATCGCCCACATGCACATTAACGAGTCTGGCGAGACA…
Locus_37826_Transcript_1/1_Confidence_1.000_Length_578	60S ribosomal protein L25 OS=Puccinia graminis PE=2 SV=2	Ribosomal_L23eN (PF03939.8), Ribosomal_L23 (PF00276.15)	translation (GO:0006412)	nucleotide binding (GO:0000166), structural constituent of ribosome (GO:0003735)	intracellular (GO:0005622), ribosome (GO:0005840)	61.49	CACCAACACCGCCAAAATGGGACCCAAGCCAGCATCCAAGACCGCCACCAAGACCGGCAAGCAGGCCAATGCCGCTGCCAAAGCGGCCCTTCGCGGCTCGTATGCGAACAAGAAGCGCGCTATCAGGAAGAGCACTAGCTTCCACCGCCCCAAGACCCTCGAGCTGTCCCGCGCCCCCAAGTACCCTCGCAAGTCGGTTCCCCATGCTCCTCGCATGGACGCTGAGAAGGTTCTCATCCACCCTCTCAACACCGAGTCCGCGATGAAGAAGATTGAGGAGAACAACACCCTTGTCTTCATTTGCAACGTCAAGGCCAACAAGCGCCAAATCGCCGCCGCCCTCAAGAAGCAGTACGACGTCAGCTGTGTCAAGATCAACACTCTGATCCGCCCCGACGG…
Locus_37830_Transcript_1/1_Confidence_1.000_Length_604	40S ribosomal protein S4 OS=Yarrowia lipolytica (strain CLIB 122 / E 150) GN=RPS4 PE=2 SV=1	-	-	-	-	60.69	ATCGACGACTAACCTCACACAACAGTCAAAATGGCGCGTGGACCCGTGAAGCATCAGAAGCGCCTCAGCGCGCCCTCGCACTGGCTCTTGGACAAGCTGTCCGGTGCCTACGCCCCCAAGGCCTCGCCCGGTCCTCACAAGCTCCGCGACTCCCTTCCCCTTATCATCTTCCTCCGCAACCGTCTCAAGTATGCGCTCAACGCCCGCGAGGTCAACGCCATCCTCATGCAGCGTCTGGTCAAGGTCGACGGCAAGGTCCGCACTGACAGCACCTTCCCCACTGGATTGATGGACGTCATCTCCATTGAGAAGACTGGCGAGAACTTCCGTCTGATCTACGACACCAAGGGTCGCTTCACTGTCCATAGAATAACAGACGAGGAGGCACAATACAAGCTC…
Locus_37831_Transcript_1/1_Confidence_1.000_Length_700	Probable catechol O-methyltransferase 2 OS=Schizosaccharomyces pombe (strain 972 / ATCC 24843) GN=SPBPB21E7.04c PE=3 SV=1	Methyltransf_3 (PF01596.12)	-	O-methyltransferase activity (GO:0008171), catechol O-methyltransferase activity (GO:0016206)	-	34.91	ACGTGGCAATCCAGATGCGGTCTGCAATGCTATCGACGACTTCGCTGCCACCGTCCCGCGAGGATTGATGACCATTGGAGCAGAGAAACGCGAGTTCATAACGAACCTTCTCACTACTGCTGAGCCTGCACCGACCTTATTTCTCGAATTCGGCTCCTATGTTGGCTACTCTGCCATCTGCCTTGCCAGCGCCATGGTGGGCCGAGCTGGCCCGGGACAGCGCGTTCGCTACGTGTCGTTCGAAATGAACCCCATAAACGCAGCTGTAGCTGCCAGTCTCGTAGATCTAGCAGGATTACGAGACGTTGTCACCATACATGTTGGCTCAGCTTCGGAGTCGTTGGCACGCCTTGTCAAGGAGGGAACAGTGGCGAAAAGCGCTGTAGATTTCATGCTTCT…
Locus_37832_Transcript_1/1_Confidence_1.000_Length_845	Putative glutathione-dependent formaldehyde-activating enzyme OS=Pyrenophora tritici-repentis (strain Pt-1C-BFP) GN=PTRG_06697 PE=3 SV=1	GFA (PF04828.9)	metabolic process (GO:0008152), formaldehyde catabolic process (GO:0046294)	zinc ion binding (GO:0008270), carbon-sulfur lyase activity (GO:0016846), S-(hydroxymethyl)glutathione synthase activity (GO:0051907)	-	109.1	CTACAAGTCAATCGCAAAAACTCAAAATATTTTATCTCTTACCTCGATATCGAAAACTCTTTTTTTTTCTTGCTTAAAGAATAAGATAAATCAAGATGCCCAGTATCCACCCAGCAATAGACAACGGCATCGAAAAGGGTAGCCCCAACTTCCCTGGCGGCAAACTCTACTGCCACTGCCCTTCTGACAAAGTCGAAGTCACGCTCTCCAGCAACGTCGCGCACAACCACGCATGCGGATGCTCGAAATGCTGGAAGCCGCGCGGTGCCCTCTTCTCCATAGTCGGCGTTTTGCCTAAAGAAAATGTGTCCGTCACTGCCAACGGCCACAAACTGCACATTATCGACGAATCAGCAGCCATCCAACGCAATGCGTGCAAGGAGTGTGGTGTCCACCTCT…
Locus_37838_Transcript_1/1_Confidence_1.000_Length_1123	Malate dehydrogenase, cytoplasmic OS=Candida albicans (strain SC5314 / ATCC MYA-2876) GN=MDH1 PE=1 SV=2	Ldh_1_N (PF00056.18), Ldh_1_C (PF02866.13)	carbohydrate metabolic process (GO:0005975), malate metabolic process (GO:0006108), cellular carbohydrate metabolic process (GO:0044262), oxidation-reduction process (GO:0055114)	nucleotide binding (GO:0000166), catalytic activity (GO:0003824), oxidoreductase activity (GO:0016491), malate dehydrogenase activity (GO:0016615), oxidoreductase activity, acting on the CH-OH group of donors, NAD or NADP as acceptor (GO:0016616), L-malate dehydrogenase activity (GO:0030060)	-	49.45	CTTGCCCTTCCACAAAACACACCTCTCTCTTCATCAAATCACATCCAAAATGGTCAAGGCCGTAGTAGCTGGAGCCTCCGGGGGCATCGGACAGCCTCTCTCTCTGCTCCTCAAGAACAACCAGCACGTCACCGAGCTCGCCCTCTACGATGTTGTAAACACTCCAGGTGTTGCTGCTGACCTGTCTCACATCTCGACCCCTGCGATTGTAAAAGGATACCTGCCCAAGGACGATGGTCTGAAGGGCGCCCTTACTGGTGCTGACATCGTTGTCATCCCCGCTGGTATTCCTCGCAAGCCTGGTATGACGCGCGATGATCTGTTCAAGATAAACGCCGGCATCGTCAAGGGTCTCATCGAGGGCATTGCCCAATTCTGCCCCAAAGCTTTCGTCCTCAT…
Locus_37840_Transcript_1/1_Confidence_1.000_Length_439	40S ribosomal protein S16 OS=Schizosaccharomyces pombe (strain 972 / ATCC 24843) GN=rps16a PE=2 SV=1	Ribosomal_S9 (PF00380.14)	translation (GO:0006412)	structural constituent of ribosome (GO:0003735)	intracellular (GO:0005622), ribosome (GO:0005840)	73.38	CGACGACGCCCACCCAATACTAACCGCACGCACATCCCACAGTCGCCCAACATGGCCTCCCAGAGTGTGCAATGCTTCGGCAAGAAGAAGACTGCGACTGCTGTCGCCCACTGCAAGGCCGGAAAGGGTCTCGTCAAGGTTAACGGAAAGCCTCTTTCCCTCATCCAGCCCGAGGTTCTGCGATTCAAGGTCTACGAGCCCATCTTGATCCTAGGTGTTGACAAGTTCGCCGATGTCGACATCCGCGTTCGCGTCTCTGGTGGTGGTCACACCTCGCAAGTCTACGCCATCCGCCAAGCCATTGCCAAATCCATCATTGCCTACTACCAAAAGTACGTCGACGAGCACTCCAAAAACCAGCTCAAGCAGGCCCTCATCCAGTACGACCGCACACTGCTC…
Locus_37845_Transcript_1/1_Confidence_1.000_Length_1396	S-(hydroxymethyl)glutathione dehydrogenase OS=Aspergillus oryzae (strain ATCC 42149 / RIB 40) GN=FDH1 PE=3 SV=1	ADH_N (PF08240.7), ADH_zinc_N (PF00107.21)	ethanol oxidation (GO:0006069), oxidation-reduction process (GO:0055114)	nucleotide binding (GO:0000166), zinc ion binding (GO:0008270), oxidoreductase activity (GO:0016491), S-(hydroxymethyl)glutathione dehydrogenase activity (GO:0051903)	-	44.56	CAATCACCTGCAAGGCCGCAGTGGCCTGGGAAGCCGGCAAGGACCTCTCCATTGAGGAGATCGAGGTCCTGCCGCCCCGTGCACACGAAGTCCGTATCCAAATCTACTACACTGGTGTCTGCCATACCGATGCCTACACACTCTCTGGCAAGGACCCCGAGGGTGCTTTCCCCATCGTCCTTGGACACGAGGGTGCCGGTTACGTCGAGTCAGTCGGCGAGGGCGTTACCAACGTAAAGCCAGGCGACCACGTCGTTGCGCTATACACCCCAGAATGCAAGGAGTGCAAGTTCTGCAAGTCCGGCAAGACCAACCTGTGCGGAAAGATCCGTGCCACACAAGGAAAGGGTGTCATGCCCGACGGCACATCACGCTTCAGGTGCAAGGGCAAGGACCTCC…
Locus_37846_Transcript_1/1_Confidence_1.000_Length_536	60S ribosomal protein L22 OS=Schizosaccharomyces pombe (strain 972 / ATCC 24843) GN=rpl22 PE=1 SV=3	-	-	-	-	47.66	AAAAGACGCAGGATACCCATCTCTTTGCGCTCCACCCTCCAATTCTCATCAGAATGTCTACCACCAAGCGCAACGCCGCCGCCAAGAAGGGCCAGAAGGTGACGAAGAAGTTCATCATCAACTGCTCGCAGCCCGTCAACGACAAGATCTTTGACATCCAGGCTTTTGAGAAGTTCCTGCACGACCGCATCAAGGTCGAGGGCCGCACCGGTAACCTCGGTGATACCATCCAGATCAGCCAGCAGGGTGAGGGAAAGATTGAGGTCATTGCTCACCAGGAGTTTTCTGGTCGCTACCTCAAGTACCTTACCAAGAAGTTCCTCAAGAAGCAGCAGCTCCGTGACTGGCTTCGTGTTGTTTCCACTTCCAAGGGTGTCTACGAGCTCCGCTTCTTCAACG…
Locus_37852_Transcript_1/1_Confidence_1.000_Length_579	Profilin-A OS=Physarum polycephalum GN=PROA PE=3 SV=2	Profilin (PF00235.14)	cytoskeleton organization (GO:0007010), actin cytoskeleton organization (GO:0030036)	actin binding (GO:0003779)	actin cytoskeleton (GO:0015629)	44.12	GTACCTGCATCTACCGTGTGCTCTGCCTCCTCTTCTGTCCATCTTCTCATCACTCTAGCTCCCGCAGCACGCACATCACCCCTCACCCAACATGTCCTGGCAAGCATACGTTGACACCAGCCTCGTCGGCACCGGCAACATCGACAAGGCCCTCATCTGCGATGTCGAAGGCGCAACCAACTGGGCCGCCTCCCCAGACTTCACGCTGTCTGATGAGGAAAGGGCAGCCATTGCCAAATCCTTCAATGACAAGTCAGACCCCAAGAAGGTCATCTCGGAGGGTGTCAAGGTGAACGGCGTCAAGTACATGACCATCGAGGCAAGCGACGATGCGCTCAAGGCAAAGAAGGGCAAAGAGGGCGTCGTCGCCTTCAAGACCGGCCAGGCAGTCATCATCGC…
Locus_37855_Transcript_1/1_Confidence_1.000_Length_546	Cytochrome b-c1 complex subunit 7 OS=Neurospora crassa (strain ATCC 24698 / 74-OR23-1A / CBS 708.71 / DSM 1257 / FGSC 987) GN=qcr-7 PE=3 SV=1	-	-	-	-	34.58	CAAAACTGCAATTGACGGCAGCATCACGACTCGACATCCCCGATTCGCCGTCGACCCACCGCAACCATGTCCGCGCCGTCTCTCGCCCCCTACATCATGAAGCGCCCGTGGCTGCAGCGCTGGATGAAGCCCCTCTCCAACTGGTACTGCAACGCCGCTGGCTACAGGCAGCTCGGCCTGAGGGCCGATGACCTGCTCCCCGAGGAGAACGACACCGTCCAGACCGCTCTTAAGCGTCTCCGACCCCAGGAGGCCTACGACCGTGTCTTTCGTCTTCGCAGGGCTTTCCAGCTCTCCATGTCCCATCAGCTTTTGCCCAAGGAGGAGTGGACCAAGCCCGAGGATGATGTCCCATACCTCAGCCCCCTGATTACGGATATCGAGGCCGAGATGGCCGAG…
Locus_37859_Transcript_1/1_Confidence_1.000_Length_2057	Phosphoenolpyruvate carboxykinase [ATP] OS=Emericella nidulans (strain FGSC A4 / ATCC 38163 / CBS 112.46 / NRRL 194 / M139) GN=acuF PE=3 SV=3	PEPCK_ATP (PF01293.15)	gluconeogenesis (GO:0006094)	phosphoenolpyruvate carboxykinase activity (GO:0004611), phosphoenolpyruvate carboxykinase (ATP) activity (GO:0004612), ATP binding (GO:0005524), purine nucleotide binding (GO:0017076)	-	45.9	CGACTTTGCCCGTCATCAGGTGTCCAAGCAACAGCTTTCCAATTTCCATTCCTCCCCCGTCTCCCCGATTCTCCCCATCCTAAACTTCAACATGGTTTCCCAATCCGTAAACAAGACCAACCTCCACCCTTCTGGTGTCCTCCCCAGCAAAGGACACACCGAGATTGAAGAGTCGCTCCACGACAAGGCACACATTGACTATGATCGTGTAGCCATTATTGCCAACCCTTCAGTCGCTGCTCTCTATGAAGATGCCCTCGTATACGAGACCGGTTCCGCCATCACAGCATCAGGTGCTCTCTCGGCATACTCAGGAGCCAAGACTGGCCGCTCACCCTCGGATAAGCGCATCGTCGAGGAAGATTCCTCAAAAAAGGATGTCTGGTGGGGCCCTGTCAA…
Locus_37861_Transcript_4/5_Confidence_1.000_Length_577	NADH-ubiquinone oxidoreductase chain 3 OS=Emericella nidulans GN=nd3 PE=3 SV=2	Oxidored_q4 (PF00507.14)	oxidation-reduction process (GO:0055114)	NADH dehydrogenase (ubiquinone) activity (GO:0008137)	-	48.13	CTGTTAATTTAATCTTAGCACCACATAATCCTTATCAAGAAAAAGATAGTGTTTTCGAATGTGGTTTCCACTCATTTTTAGGGCAAAATAGAACACAGTTTAGTGTTTCATTTTTCATATTTGGATTATTGTTCTTACTTTTCGACCTTGAAATTCTTTTAGTTTATCCTTACGCTGTAAGTACAAACACTAATGATATTTATGGTTTAAGTATAATGTTAATTTTCTTTGTGCTATTAACATTAGGTTTTGTGTTTGAATTAGGTAAAGGTGCTCTTAACATAGAGAGTAGACAAAATACTTTTAAAGAACAGGGTACTAGTGCAAAAATCTTTATCTTTTTGCAACAAAACAAAACAGAATAGGATCTTTTACTCAGTTAAGATTTTATTCAAAAAA…
Locus_37867_Transcript_1/2_Confidence_1.000_Length_634	60S ribosomal protein L32 OS=Neurospora crassa (strain ATCC 24698 / 74-OR23-1A / CBS 708.71 / DSM 1257 / FGSC 987) GN=rpl-32 PE=3 SV=1	Ribosomal_L32e (PF01655.13)	translation (GO:0006412)	structural constituent of ribosome (GO:0003735)	intracellular (GO:0005622), ribosome (GO:0005840)	50.81	CGACAAACTAACCACACAGCAGTCAAAATGGTCGCCGCTAAGAAGCACGTCCCGATCGTCAAGAAGCACACCAAGCGCTTCAACCGTCACCAGTCGGACCGCTTCAAGTGCGTTGACCCATCATGGCGCAAGCCCAAGGGTATCGACAACGCCGTCCGCAGGCGGTTTAAGGGCCGAGCTGCTATGCCTAAGATCGGATACGGCTCCAACAAGAAGACCCGCCACATGATGCCCAGCGGCCACAAGGCTTTTGTTGTCAACAACGTCGCCGATGTTGACCTTCTCCTTATGCACAACAGCACCTTCGCCGCAGAGATCGCCCACGCCGTATCAGCACGAAAGCGCATCGACATCATTGCCCGCGCGAAGCAACTCGGTGTCAAGGTCACCAACGGCAAG…
Locus_37870_Transcript_3/3_Confidence_1.000_Length_463	60S ribosomal protein L43 OS=Ashbya gossypii (strain ATCC 10895 / CBS 109.51 / FGSC 9923 / NRRL Y-1056) GN=RPL43 PE=3 SV=1	Ribosomal_L37ae (PF01780.14)	translation (GO:0006412)	structural constituent of ribosome (GO:0003735)	intracellular (GO:0005622), ribosome (GO:0005840)	74.37	CCTCATTGTCTATCAAACACAACCGCCAAAATGACGAAGCGCACAAAGAAGGTCGGCATCACCGGAAAGTACGGTACCCGTTACGGTGCCTCTCTCCGTAAGCAGGTCAAGAAGATGGAGATCACACAACACGCCCGCTACGTCTGCCAGTTCTGTGGAAAGAACTCTGTCAAGCGCGAGTCCGTCGGTATCTGGCACTGCCGATCATGCCGCAAGACCACCGCCGGAGGAGCCTACACCGTCTCTACTCCCGCTGCCGCTGCCACAAGGTCAACGATCCGCCGTCTCCGAGAGATTGCTGAGGTTTAAGGGAACATTGGGCACTGGGGTGGAGTTCTTCAAGCGTTTTCTCTGCATCGGCAATCATGGTCCGATGACATTGCTCAAATGCAGCATTCG…
Locus_37871_Transcript_2/10_Confidence_20.000_Length_637	Ubiquitin-60S ribosomal protein L40 OS=Neurospora crassa (strain ATCC 24698 / 74-OR23-1A / CBS 708.71 / DSM 1257 / FGSC 987) GN=ubi-1 PE=1 SV=2	ubiquitin (PF00240.18), Ribosomal_L40e (PF01020.12)	translation (GO:0006412)	structural constituent of ribosome (GO:0003735), protein binding (GO:0005515)	intracellular (GO:0005622), ribosome (GO:0005840)	55.8	CCATTAATTGATGCTATATATTTAGAGCAAAAAAAAAAAAAAAAAAAAAAAGAGCAAAAAAAAAAAAAAAAAAAAAAAGAGCAAAAAAAAAAAAAAAAAAAAAAAGAGCAAAAAAAAAAAAAAAAAAAAAAAAAAAAAAAAAAAAAAAAAAAGGGCAAGGAGGGCATCCCTCCGGATCAGCAGCGGTTGATCTTTGCCGGAAAGCAACTTGAGGATGGCCGCACGCTTGCTGACTACAACATCAGAAGGAGTCGACGCTACTTGGTCCTCCGTCTCCGTGGTGGTATCATTGAGCCCTCGCTCAAGGCCCTTGCCTCCAAGTACAACTGCGACAAGATGATCTGCCGCAAGTGTTACGCACGTCTACCACCGAGGGCTGTCAACTGCCGCAAGAAGAAG…
Locus_37872_Transcript_1/1_Confidence_1.000_Length_806	Eukaryotic translation initiation factor 5A OS=Candida albicans (strain SC5314 / ATCC MYA-2876) GN=ANB1 PE=3 SV=1	-	-	-	-	77.17	CCGCCGCCCACTCCTACTGCTTTTCGCCCAGCAGTCCGACTTGAGCCTCTTCCTTCTTCCTCACCCGTCGCTTTCAACTCTCATTCATCACCATGGCCGACAACGACGCGCAGCATGAGCACACCTTCGACAGCGCCGATGCCGGTGCCTCCAAGACGTACCCCATGCAGTGCTCTGCTTTGAGGAAGAACGGTTTCGTCTGCATCAAGAACCGCCCCTGCAAGATCGTCGACATGAGCACCTCCAAGACGGGAAAGCACGGTCACGCAAAGGTTCACCTGGTCGCCATTGACCTCTTCACTGGCAAGAAGCTTGAAGAACTGTGCCCTTCCACTCACAACATGGACGTCCCCAACGTTACGCGTCGCGAGTACCAGCTCCTCGACGTTACTGACGACG…
Locus_37875_Transcript_1/1_Confidence_1.000_Length_1131	Calnexin homolog OS=Neosartorya fumigata (strain ATCC MYA-4609 / Af293 / CBS 101355 / FGSC A1100) GN=AFUA_4G12850 PE=2 SV=2	Calreticulin (PF00262.13)	protein folding (GO:0006457)	calcium ion binding (GO:0005509), unfolded protein binding (GO:0051082)	endoplasmic reticulum (GO:0005783)	39.28	CCCCCCAGAGGAGATTGATGACCCCAAGGACTCCAAGCCCGAAGACTGGGTTGATGAGGCCCGTATTCCTGACCCCGAGGCTACCAAGCCCGAGGACTGGGACGAGGACGCTCCATTTGAGATTGTCGATGAGGAGGCTACCAAGCCTGAGGACTGGCTCGAGGATGAGCCCAAGACCATTCCTGACCCAGAGGCTGAGAAACCCGAGGACTGGGATGACGAGGAGGATGGTGACTGGATCCCACCCACTGTTCCCAACCCCAAGTGTGACGAAGTCTCTGGCTGCGGCAAGTGGGAGCCTCCTATGAAGAAGAACCCTGCCTACAAGGGCAAGTGGACCGCTCCTTTCATCGACAACCCTGCTTACAAGGGTGTCTGGGCTCCCCGCAAGATCGCCAA…
Locus_37883_Transcript_1/1_Confidence_1.000_Length_933	60S ribosomal protein L6-B OS=Saccharomyces cerevisiae (strain ATCC 204508 / S288c) GN=RPL6B PE=1 SV=4	Ribosomal_L6e (PF01159.14)	translation (GO:0006412)	structural constituent of ribosome (GO:0003735)	intracellular (GO:0005622), ribosome (GO:0005840)	54.76	CCAGCACTAACGACCACAGCGAAACGAAATGGCGGCCACACAAGAGGACACGAAGCCCACCACCAAGAAGTTCTCCAAGGGGGAGAGGTCGATACCGCACCACAGCCAGAAGGCCAGCAAGTACTACCCTGCTGAGGACGTTGCCGTCCCCAAGAAGGCCCGCAAGACTGTCCGCCCTGCAAAGGTTCGCCAGTCTCTCCAGCCCGGTACCGTCGTCATCCTCCTTGCTGGTCGCTTCCGCGGCAAGCGCGTCGTTGTCCTCAAGCACCTTGCCCAGGGTGTTCTCCTTGTTACCGGTCCCTTCAAAGTTAACGGTGTTCCCCTCCGCCGAGTAAACGCCCGCTATGTCATCGCTACCTCCACCAAGGTCGACCTTGCAGGCGTAGACGAGAAGGTTAT…
Locus_37888_Transcript_1/1_Confidence_1.000_Length_288	Cytochrome b-c1 complex subunit 9 OS=Schizosaccharomyces pombe (strain 972 / ATCC 24843) GN=qcr9 PE=2 SV=2	-	-	-	-	38.57	CGACAGCAGAGTACCACCACATCCCGCCAAACAGCCCACCAAGCCCTTTCGACACGTCCAAAATGTCTGGCATGCTCGGCACTGTCTACAACGCGGTCCTCCGCAGCAACACCACCATGTTGTTCACCGTCTTCGGTGCTGCTTTCGGCCTTCAGCTGGCGTTCGACACCTCCTCAGACAAGATCTGGGACAGAGTCAACCGCGGACGACAATGGAAGGACATCAAGCACCGATACATGGAGGCTGCCGAGGACGACGAGTAGGAAAAGCGACTAGACTACGACTCGA
Locus_37889_Transcript_1/1_Confidence_1.000_Length_316	Acyl-CoA-binding protein homolog 1 OS=Caenorhabditis elegans GN=acbp-1 PE=2 SV=1	-	-	-	-	42.18	CAGAACTCCTCTCCACCTAACATTCCATATCCTTTCTATAAGCCCTAAGAAAAACACTGTCGTCGTCAACGAAAATGCCCTCCGCAAAGTTCACCGAAGTCTATCAAAAAGTCAGCGCCATGGGCGAGAAGCTCAAGGCTGCTGGCAAGCAAGGTCCCAGCAACGATGAGCAGCTCAAGCTTTATGCGTATGCGAAGATTGCAAATGGTCAGGACATCAACGCGGCCAAGAAGCCGGGCATGTTCGATCTTACTGGCAAGGCCAAGTACAACAAGTGGAAGGAGGTTGTCGATGCTGGAACGACCCAGGAGCAGGC
Locus_37891_Transcript_1/1_Confidence_1.000_Length_620	60S ribosomal protein L27-A OS=Schizosaccharomyces pombe (strain 972 / ATCC 24843) GN=rpl27a PE=2 SV=2	KOW (PF00467.24), Ribosomal_L27e (PF01777.13)	translation (GO:0006412)	structural constituent of ribosome (GO:0003735)	intracellular (GO:0005622), ribosome (GO:0005840)	69.87	GGACGACAGCCACAATGAAGTTCCTCAAGGTCGGACGCGTTGTCATCATCACCCGGGGCCGCTATGCCGGAAAGAAGTGTGTGATCATTTCTCCCCTTGACAACGGCACCAAGTCGCACCCCTTCCCCCACGCCCTCGTTGCCGGTATCGAGACGTACCCATCCAAGGTCACCCGCCGCATGTCAAAGACCAAGCAGGCCAAGAAGAGCAAGGTCAAGCCTTTCGTCAAGCAGGTCAACTACACTCACATCATGCCCACCCGCTACACCATTGAGCTCGAGAACCTTAAGGGCGTCATCTCTGCCGACACATTCAAGGAGGTCTCGCAACGGGAGGAGGCCAAGAAAACTGTCAAGAAGGCATTCGAGGAGCGATACCAGTCCGGAAAGAACCGATGGT…
Locus_37893_Transcript_1/1_Confidence_1.000_Length_686	60S ribosomal protein L8-B OS=Saccharomyces cerevisiae (strain ATCC 204508 / S288c) GN=RPL8B PE=1 SV=3	-	-	-	-	37.24	CCGCCTCCAGCGCCAGAAGAAGATCCTCAACATGCGCTTGAAGGTTCCTCCTTCCATCGCTCAGTTCCAGCACGTTGCCGACCGTAACCTCGCTACCCAATCCTTCAAACTCCTCAACAAGTACCGCCCCGAGACCAAGGCCGAGAAGAAGGAGAGGCTCACCAAGGAGGCTACTGCCGTCGCCGAGGGCAAGAAGAAGGAGGATGTTTCCAAGAAGCCCTACGTCGCCAAGTACGGTCTGAACCACGTTGTCGGCCTCATTGAGAACAAGAAGGCTTCGCTCGTCCTCATCGCCAACGATGTCGACCCCATTGAGCTCGTCATCTTCCTGCCAGCTCTCTGCCGCAAGATGGGTGTACCATACGTCATTGTCAAGGGCAAGGCCCGTCTTGGTACGGT…
Locus_37899_Transcript_1/1_Confidence_1.000_Length_872	40S ribosomal protein S6-B OS=Schizosaccharomyces pombe (strain 972 / ATCC 24843) GN=rps6b PE=1 SV=1	Ribosomal_S6e (PF01092.14)	translation (GO:0006412)	structural constituent of ribosome (GO:0003735)	intracellular (GO:0005622), ribosome (GO:0005840)	57.32	TGGCACCCAGAAGCTGATTGAGATTGACGATGAGCGCAAGCTCCGTGTCTTCATGGAGCGCCGCATGGGTCACGAAGTCCCTGGCGACAGCGTCGGCGACGAGTTCAAGGGCTACATCTTCAGAATCACCGGTGGAAATGACAAGCAAGGTTTCCCGATGAAGCAGGGTGTCATGCACCCCACCCGTGTCCGACTCCTGCTCTCTGACGGCCACTCTTGCTACCGCCCCCGCCGCACTGGTGAGCGCAAGAGGAAGTCTGTTCGTGGCTGCATTGTCGGCATGGACCTTTCCGTCCTGGCTCTCAGCATCGTCAAGAAGGGCGATGAAGACATTCCTGGCCTGACCGACATTGTCCACCCCAAGCGCCTCGGTCCCAAGCGCGCGACCAAGATCCGCCG…
Locus_37902_Transcript_3/3_Confidence_2.000_Length_638	40S ribosomal protein S18 OS=Branchiostoma belcheri GN=RPS18 PE=2 SV=1	Ribosomal_S13 (PF00416.17)	translation (GO:0006412)	nucleic acid binding (GO:0003676), RNA binding (GO:0003723), structural constituent of ribosome (GO:0003735)	intracellular (GO:0005622), ribosome (GO:0005840)	41.78	CCGGAGAGAAGTCTAACTTCCAATACATCATCCGTTTGTTGAACACGAACGTCGATGGCAAGCAGAAGGTCATGTACGCCTTGACCAAGATCACTGGTGTCGGTCGCCGTTACTCCAACTTGGTCTGCAAGAAGGCCGATGTCGATCTCACCAAGCGCGCTGGTGACCTCACCTCCGAAGAGCTTGAGCGCATCGTTACCATCATCCAGAACCCTCTCCAGTACAAGATTCCTTCTTGGTTCCTTAACAGGCAGCGCGATATCGTCGATGGCAAGAACAGCCAGATCCTTGCCAACGGTGTTGCCTCCAAGCTCCGTGAAGATCTTGAGCGCCTGAAGAAGATCCGTGCTCACCGTGGTCTCCGTCACTACTGGGGCCTCCGTGTCCGTGGTCAGCACT…
Locus_37908_Transcript_1/2_Confidence_1.000_Length_1025	Extensin OS=Sorghum bicolor GN=HRGP PE=3 SV=1	-	-	-	-	42.26	GTTGCCCTTGCTGCTCCTCACTACGAGGCTTACCCTGCCGAGTCTGTCTCCTCTGCTCCTGCTGCCTACCCGGCCAGCTCTGCCCCGGCCTACCCTGCCAGCTCTGCTCCCGCTGCCTACCCTGTCAGCTCTGAGGAAGCCTACCCCGCTGAGACTCCCTCCTCGCCTGCCGGCTACCCTGCTGAGACTCCCTCTACTCCTGCCGGTTACCCTGCTGTCACCCCCTCTACTCCTGCCGGCTACCCTGCTGTCACCCCCTCGGCTCCTGCCTACACCACCACCGAGGTCATCTCCGCTACCACCTACGTCTGCCCCGAGGAGACCACCATCACCTACGGACCCAGCACCTATGTCGTCAGCAAGAGCGGAACCCTGAGTATCCCTCAGTACACCGCTACC…
Locus_37912_Transcript_1/1_Confidence_1.000_Length_739	Transaldolase OS=Schizosaccharomyces pombe (strain 972 / ATCC 24843) GN=tal1 PE=1 SV=2	Transaldolase (PF00923.14)	carbohydrate metabolic process (GO:0005975)	catalytic activity (GO:0003824)	-	39.08	CAACCCTTCGCTCATCCTTGCCGCCTCCAAGAAGCCCGAGTACGCGAAGCTGATTGACGCCGCTGTCGCATACGGCAAGAAGAACGGCACCGACATTGAGAACCAGGTCGATGTCACCCTCGACAACCTCCTTGTCCAGTTCGGCAAGGAGATCCTCCAGATTGTCCCCGGCAAGGTCTCAACAGAGGTCGACGCCCGCTTCTCCTTCTCCACCGAGCAGTCTGTAAACAAGGCCCTCCGCATCATCGACCTCTACAAGGAGGCTGGCATTGACAAGGAGCGCGTTCTCATCAAGCTCGCCTCAACATGGGAGGGCATCAAAGCTGCTGAGATCCTGCAGTCCAAGCACGGCATCAACTGCAACCTTACCCTCATGTTCTCTCAGGTTCAGGCCATTGC…
Locus_37916_Transcript_2/2_Confidence_1.000_Length_647	FK506-binding protein 1 OS=Gibberella zeae (strain PH-1 / ATCC MYA-4620 / FGSC 9075 / NRRL 31084) GN=FPR1 PE=3 SV=2	FKBP_C (PF00254.23)	protein folding (GO:0006457)	-	-	34.34	AGCAATTTGATAGTACGACCTCTCCTCACACTCCATATATGAGAGCTGTATTCAACGTTTCTTCCTTTAACCGTCTCACCACTCGAGCTTTCGCCTCAACTGCACGCGCAATGGGTGTCCAGAAGACTATCATCCAAGAGGGCAACGGCCCATCCCCTCAGAAGGGCGACACCGTTACCATGGAGTACACGGGCTGGCTGAAGGACGCCAGCTCCGACAAGGGCAAGCAATTTGATAGTACAACTGGCCGCGGTCCTTTCAAGACCCCGATCGGTGTCGGCCGTGTCATCAAAGGCTGGGATGAGGGTGTTGTGCAAATGAAGCTTGGCGAGAAGGCTAGATTGGACATCACCAGCGATTTTGCTTACGGAAATCAGTCATTCCCTGGTCTGATCCCTC…
Locus_37932_Transcript_1/2_Confidence_1.000_Length_573	2-(R)-hydroxypropyl-CoM dehydrogenase OS=Xanthobacter autotrophicus (strain ATCC BAA-1158 / Py2) GN=xecD PE=1 SV=3	adh_short (PF00106.20)	metabolic process (GO:0008152)	nucleotide binding (GO:0000166), oxidoreductase activity (GO:0016491)	-	29.08	ATGGGGCGGTGTAGATGTCCTGTTCAACAATGCAGGCATCATGCACGCCAACGACGACGATGCTGTCAACACGCCTGAGAAGATCTGGGACTTGACCCAAGCCATCAACGTAAAGGGTGTATGGTTTGGTTGCAAGCACGCAGTCAACAGCTTCAGAAAACACAGCAAGAAGAAGACAAGCGTCATCAACACTGCCAGTGTGGTTGCATTGGTGGGTAGCGCAACACCGCAGCTCGCATACACAGCAAGCAAGGGTGCTGTTTTGGCCATGACCAGGGAATTGGCAATGGTCCACGCACGTGAGGGCTTCAGATTCAACTCGCTATGCCCAGCACCATTGAACACCCCTCTCCTGCAAGACTGGCTCGGGGACGACAAAGAGAAGCGTCACCGTCGCGA…
Locus_37936_Transcript_1/1_Confidence_1.000_Length_536	Superoxide dismutase [Cu-Zn] OS=Aspergillus niger GN=sodC PE=1 SV=2	Sod_Cu (PF00080.15)	superoxide metabolic process (GO:0006801), oxidation-reduction process (GO:0055114)	superoxide dismutase activity (GO:0004784), metal ion binding (GO:0046872)	-	66.31	AAAGATTACATCGAACTCATCAGTTCCTCCATCAATACCAGTCACATAACCGTCATAATGGTCAAAGCCGTCGCTGTCCTCCGTGGAGACTCCAACATCAAGGGAACCGTCACCTTTGAGCAGGCCGACGAGTCCTCCCCCACCACCATCTCATGGGACATTACCGGTCACGATGCCAACGCTGAGCGTGGCATGCACATTCACGCCTTCGGTGACAACACAAACGGCTGCACATCTGCTGGACCCCACTTCAACCCCCACAACAAGACCCACGGTGCCCCCAGCGACGAGGAGCGCCACGTCGGTGACTTGGGCAACTTCAAGACTGACGGCCAGGGCAATGCTCAGGGAACCGTCACCGACAAGCTGATCAAGCTAATTGGCTCCGAGAGCGTCATT…
Locus_37938_Transcript_1/1_Confidence_1.000_Length_363	stunted, isoform A [Drosophila melanogaster]	-	-	-	-	30.6	CGCAAAACCCGTTCATAGCCACGAAACTACATCCAACCATCACAATGGCATTCGCGTGGAAAGCCGCCGGTCTCACCTACAACCGCTACATTGCCATCGCATCGCGCGTCGTACGTCGCTCGCTCAAGGATGACAAGCGCATTGCTGCCGAGCGAAGGGGCGAGAGTGAACTCAAGTTTGCCAAGTGGGAAAATGGCAAGCAGGGTGAGGTAAAGGACCTCAATGCTGCCGCACTCCAGACACAGGCCGATGCCGCCAAGTCTTCGTAAATCAATTCAGGAGGAGACAAAACGGGCACGATAGGGTGACATGGAATGCGGAGAGGAGCTGGGGGAGAATGGACGTATACTCTGTATTATCAAG
Locus_37940_Transcript_1/1_Confidence_1.000_Length_556	Tropomyosin OS=Schizosaccharomyces pombe (strain 972 / ATCC 24843) GN=cdc8 PE=2 SV=1	Tropomyosin_1 (PF12718.2)	-	-	-	39.95	CACATTTCTCAGACATCCACGACAACACACCTGCTCCGCTCCATTCCACTATATAAGCTGCTGACCTCTCCACCGTCTCCGCAGCATCACACCACACAAACACTCCTTCTTCCCATTCACACTCTCCACACCGCCCGCCACCATGGATCAGATCAAGAAGCGCATGGAAGCTCTCCGCGTCGAGGCGGATGAGAGCAGCGCTCGCGCTGAGGAGCTCAAGGCCAGGGTCAAGCAGCTCGAGGCCGAGACGACACAGAAGGAGCAGGAAATCACCTCACTGACGCACAAGAACTCTGTGCTCGAGAGCGAGGTTGAGAAGCTTGAGGGGCAAGTCAAGATCCACAAGGACGAAGCTGGGGCAGGCGCTCAGGCCGGCACTCAAGCTGAGAGCCTCCAGCG…
Locus_37943_Transcript_1/1_Confidence_1.000_Length_716	60S ribosomal protein L24 OS=Neurospora crassa (strain ATCC 24698 / 74-OR23-1A / CBS 708.71 / DSM 1257 / FGSC 987) GN=rpl-24 PE=3 SV=1	Ribosomal_L24e (PF01246.15)	-	-	-	60.5	CCGACGACAACCCCACGACTAACACACAGGTATCACGCCAACACCGCCAACATGCGTACCTACGACGATTCCTTCAGCGGTCAAAAGATCTACCCGGGCAAGGGCAAGCTTTACATCCGTGGTGACAGCAAGATCTTCCGCTTCCAGAACGGCAAGAGCGAGTCCCTTTTCCTCCAGCGCAAGAACCCTCGCAAGATTCACTGGACCACTCTCTACCGAAGGGCGCACAAGAAGGGTATCTCTGAGGAAGTCGCCAAGAAGCGTACCCGCCGCACAGTCAAACACCAGCGTGCCATCGTTGGTGCATCTCTCGATGTGATCAAGGAGCGCCGCAGCCAACGTCCCGAGGCCCGTGCCGCTGCTCGCAGCGCCGCCGTCAAGGAGGGCAAGGAGAAGAAG…
Locus_37945_Transcript_1/1_Confidence_1.000_Length_884	4,5-DOPA dioxygenase extradiol-like protein OS=Arabidopsis thaliana GN=At4g15093 PE=2 SV=1	LigB (PF02900.13)	cellular aromatic compound metabolic process (GO:0006725)	ferrous iron binding (GO:0008198), oxidoreductase activity (GO:0016491)	-	85.44	CGCTACTCATCTTCGCTGCAACATACACACTACCTGCGTAGCCATGCCTGTCCCACCAGTCCACTTCTTCTCCCATGGCTCCACCATGATGCTTGGGGAGGAGTCAAAATCCGCCGACTACTGGAAAGCCTGTGGCGACGAAGCCCTCTCGCATGGCTTCAAAGGCATCATCATGATGGGCGCCCACTGGGACGCTCGCGGCGTAAACCGCATCGACGTCGCCATGAACCCCAAGCCCGACAAGTCTCCCGTTGCCTACGTCCACCCCCGCAAGTACAAGGACTATGAGCTTGTCTCCGACCTCGAGACTGGAAAGAAATGCATTGCCGCCTTGAGAGAAAAGGGAATTGATGCACGCCCAAACGAGACTTTTGACTGGATCCACGATACGTATCTCAT…
Locus_37947_Transcript_1/1_Confidence_1.000_Length_510	60S ribosomal protein L36 OS=Trichoderma hamatum GN=rpl36 PE=3 SV=1	Ribosomal_L36e (PF01158.13)	translation (GO:0006412)	structural constituent of ribosome (GO:0003735)	intracellular (GO:0005622), ribosome (GO:0005840)	54.45	CACGACCGTCACGATGCCGAAAGAAGTCAAGCAAAAGTCAGGCCTCATAGTTGGCATTAACGCCGGCCACAAGGTCACCCCCAGGACTCCTGCTCCCAGGATCTCCAGGAGGAAGGGTTTCCTGTCGAAGCGCACTGCTTTCGTCCGTGAGATCACCAAGGAGGTTGCTGGTCTTGCCCCCTACGAGAAGCGTATCATTGAATTGCTCCGAAACTCCAAGGACAAGCGTGCCCGTCGTCTAGCTAAGAAGAGGCTCGGTACCTTTGGACGCTCAAAGAGAAAGGTTGACGAGATGACCAAGGTTATTGCCGAGTCGAGGCGCGCGGGTCACTAAACGGTTTCATGATGTGCGGTGGATGAAGCAAACACGGCGAAACGAGCGACCTTCTTTCCGATTCT…
Locus_37957_Transcript_1/1_Confidence_1.000_Length_387	ATP synthase subunit 5, mitochondrial OS=Neurospora crassa (strain ATCC 24698 / 74-OR23-1A / CBS 708.71 / DSM 1257 / FGSC 987) GN=atp-5 PE=3 SV=2	OSCP (PF00213.13)	ATP synthesis coupled proton transport (GO:0015986)	hydrogen ion transporting ATP synthase activity, rotational mechanism (GO:0046933)	-	28.7	TGACAAGGAGGGTATCGTCAAGAATCTGCTCAACACGCTCGCCGGGAACAACCGATTGAGCGTGCTAAAGGGCGTTGTTGAGAAGTTTGGCGTGCTCATGGGTGCGCACCGTGGTGAGGTCGAACTTACCGTTACTAGCGCTGCGCCTCTTGACAACCGGACAATCAGCCGCCTTGAGACTGCCATTAAGAACTCGCAATACGTAACTAGCGGCCAGACGCTCAAGGTTGTGCCCAAGGTCAACCCAGAAATCCGTGGTGGACTTATTGTCGAGATTGCCGATCGCACGATTGACTTGTCTGTCGCCAACAAGATGGCCAAGATGAACAAGCTCCTCACCGAGGCTTTGTAAGCCTATAAGTGTGTGTATGTGCGTCTGTGCATACG
Locus_37968_Transcript_1/1_Confidence_1.000_Length_501	Uncharacterized protein C17G6.02c OS=Schizosaccharomyces pombe (strain 972 / ATCC 24843) GN=SPAC17G6.02c PE=2 SV=1	RTA1 (PF04479.8)	response to stress (GO:0006950)	-	integral to membrane (GO:0016021)	33.26	GCCGAATCATGATGTGGGACAACCCATTCGATAATACCGGTTTCCAGATGCAAATCTGCTGCCTCATCATCTCGCCCGCCTTTCTCTCCGCTGCCATCTACCTAACGCTCAAGTACATCGTCCTGAGCTTTGGCGAGTCGTGGTCGCGCATCCCACCGGCGCGGTATACACACATTTTCATTGCGGGAGATCTCCTGTCGTTGGTGCTGCAGGGCGTGGGTGGCGGCATGGCTGCGACTGCCGACTTTGGCAGCGAGGAACAAGACAACGGCACAGACATCATGATCGCAGGTGTGATTTGGCAAGTCTTCACGCTGACCATCTTTGGCTTCCTGCTCACCGAATACGCCATCCGCACGTACAAGCACCGCGCAGAGCTATCAGACGAAGGTCGGGCCC…
Locus_37977_Transcript_1/1_Confidence_1.000_Length_709	60S ribosomal protein L10-A OS=Schizosaccharomyces pombe (strain 972 / ATCC 24843) GN=rpl10a PE=2 SV=2	-	-	-	-	45.43	CTCGGTCGCAAGAAGGCCAATGTAGACGACTTCCCGCTCTGCATCCACTTGGTCTCCAACGAGTACGAACAGCTGTCTTCCGAGGCTCTCGAAGCCGCCCGTATTTGCGCCAACAAGTACATGGTCAAGAGCGGAGGAAAGGAATCCTTCCATCTCCGTGTCCGTGTCCACCCCTACCACGTCGTCCGTATCAACAAGATGTTGTCGTGCGCTGGTGCCGATAGATTGCAAACGGGTATGCGTGGTGCTTTCGGCAAGCCCAACGGTCTTGTCGCTCGTGTCAACATTGGTCAGATCCTCATGTCTGTCAGGACTAGGGACTCTAACCGTGCTATTGCTCTCGAGGCTCTGAGGCGTTGCCAGTACAAGTTCCCTGGTCGCCAGAAGATCATTGTCTCC…
Locus_37983_Transcript_1/1_Confidence_1.000_Length_413	Non-histone chromosomal protein 6 OS=Gibberella zeae (strain PH-1 / ATCC MYA-4620 / FGSC 9075 / NRRL 31084) GN=NHP6 PE=3 SV=1	-	-	-	-	24.21	ACTCTGGCCTGCAAAACCTTTGACCTTTATCAACCCCTTCGATTTTGCTGAATCCGGCAACTTTGCACATCAACCAACACCATGCCCAAGGAAAAGACCACCCGCAAGGCTGCGCCTAAGACCAAGGCCGACAAGAAGAAGAAGGACCCCAACGCGCCCAAGCGTGGTCTTTCTGCTTACATGTTCTTCGCCAACGAGCAGCGTGAGAAAGTCCGCGAGGACAACCCAGGCATTAAGTTCGGCGAGGTCGGCAAGCTTCTCGGTGAGAAGTGGAAGGCACTCAACGACAAGCAGCGCCAGCCCTACGAGGCTAAGGCTGCTCTAGACAAGAAGCGCTACGAGCAGGAGAAGGCTGCTTACACGGCTGCCGATGAGGAAGAGGAAGAGTCCGAGTAAAGA…
Locus_37990_Transcript_2/2_Confidence_1.000_Length_289	Succinate dehydrogenase cytochrome B subunit, mitochondrial OS=Schizosaccharomyces pombe (strain 972 / ATCC 24843) GN=sdh3 PE=2 SV=1	-	-	-	-	34.59	GCAGCCTGCAGGACGCATGGTTCAACGGAGACTCGCAGCGACCGAGCATGCTTCCCAGTCTCAAGCTGCTGAGATCCTGGCAAAGCAGCGCATCAACCGTCCAGTCTCGCCCCCCCTTTCCGTCTACAAGCCTCAAATCACCTGGATTGCTTCAGGGCTCAACCGTATCACTGGTCTCACCCTGTCTGGCTCTCTTTACCTCTTCGGAATCGCATACCTGATTGCACCCTACACTGGATGGCACCTTGAAACACAGTCGATGGTTGCGGCCGTTGCTGCTTGGCCCGCG
Locus_37992_Transcript_1/1_Confidence_1.000_Length_598	ATP synthase subunit delta, mitochondrial OS=Neurospora crassa (strain ATCC 24698 / 74-OR23-1A / CBS 708.71 / DSM 1257 / FGSC 987) GN=atp-16 PE=3 SV=2	ATP-synt_DE_N (PF02823.11)	ATP synthesis coupled proton transport (GO:0015986)	hydrogen ion transporting ATP synthase activity, rotational mechanism (GO:0046933), proton-transporting ATPase activity, rotational mechanism (GO:0046961)	proton-transporting ATP synthase complex, catalytic core F(1) (GO:0045261)	37.15	CACAACTCCGTCCATCATGAGCGCCCTCCGTATCGCCAGAGCCGCCCTCCGCGCAAGGCCCGCTGCCATCGCCCGCCCCATCCAGCGAAGAGGCTACGCCGAGGTCGCCAACGACAAGATCAAGCTCTCTCTAGCTCTTCCGCATCAGTCCATCTACAAATCCCAGGATGTTGTTCAGGTCAACCTCCCCGCAGAGACCGGTGAGATGGGTGTTTTGGCCAACCACGTTGCCTCTATTGAGCAGCTGAAGCCCGGTCTGGTTGAGATCATCGAGGAGCAGGGTGGCAACAAGCAGTTCTTCCTGTCTGGCGGTTTCGCCGTTGTGCAGCCCAACTCTGTTCTCAGCATCAACGCCGTTGAGGGCTACCCCCTCGAGGACTTCAGCGCCGAGGCCGTCAG…
Locus_37997_Transcript_1/1_Confidence_1.000_Length_369	ATP synthase protein 8 OS=Podospora anserina (strain S / ATCC MYA-4624 / DSM 980 / FGSC 10383) GN=ATP8 PE=3 SV=1	-	-	-	-	39.13	CCGCAACGCCATCATCGCTCATCTCCCGGGGCTCGCAAGACCTGATTCACCCAGATAGCCTATCATGAACGCCCGTTTCCTCCGTCCCTTTGCCAGGGCTGCCTTCCGCGCCCCCACGGCTGTCCGCCCCGCCGCCATGGCACGCCCTGCTCTCGTTGCCAGTCAAACCAAGAAGACCGAGGTCAGCCCACAGCAGATGACGGTCCTCAAGTCTGCTATGCCCCAGCTCATCCCCTTCTTCTTCGTCAACGAGACCACCGTGGCCTTCATCCTCCTGCCATCGCTCATCTACGTCTTCTCCAAGTACATCCTGCCCCAGCGCGTGCGCCTGTTCGCTGCCCGCCTCTTCATTAGCAAGTTGTAAGCGGG
Locus_38_Transcript_4/5_Confidence_0.000_Length_1118	Acetylxylan esterase 2 OS=Penicillium purpurogenum GN=axe-2 PE=1 SV=1	Cutinase (PF01083.17)	metabolic process (GO:0008152)	hydrolase activity (GO:0016787)	-	39.74	CCCGAGCAGCGCCGCGTCCGCGCCCACCGTGCTCCCCGCGCGGAGCAGCCGGAGCAGGAAGTCGCACGTGATGCCGTCGCTCTTGCCGCCGCCGTCCTTGTCGCCGCCGTCGCCGTCGCTCAAGACCCGGCCCCCAAGCTCGACGCTCCCTGCGCCGATGCCGTTATCTTCATGGCCCGCGGTAACAATGCGCCGTACCATGACAGCCGTACATTCCCCTTCGTCGACGCTACGTGCGCCAAACTAAGGGCTGAGGGCAAGACCTGCGACTACATTGAGGTTGTGTTCCCGAAGGGCGGCGACTTCTGCAAACAGATTGCCGATGGAGTCCGCAACGGTCAATCCCAAATCACTGCTTTCAACAAGAAGTGCCCTTGCACGCATCTCATCCTCAATGGC…
Locus_38042_Transcript_1/1_Confidence_1.000_Length_362	Cytochrome b-c1 complex subunit 8 OS=Neurospora crassa (strain ATCC 24698 / 74-OR23-1A / CBS 708.71 / DSM 1257 / FGSC 987) GN=qcr-8 PE=1 SV=1	UcrQ (PF02939.11)	-	ubiquinol-cytochrome-c reductase activity (GO:0008121)	-	49.09	TCCACACCCGTACCTGACATCTTCACAATGGCTCTCGGACCCGAATCCCAGGCAAAGACCAAGACCACATGGCACATCGGCTCATGGGGTAACCCCTACGAGGGTGGTGGCCGACCCGGCAAAGGCATCGTTACCTACCAGCTGAGCCCCAACCGACAACGCCCCATGGCCCACTTTCTCAGCAAGGGTTTCTGGAACGTTGTACGCCGATCTAAGAACCAGGTTCTTTACATCGTTCCCCCGCTAGTTCTCGGATACGGAGTCATGCAGTGGGCAATCGAGAGGAACGAATTCCTCAACTCGAAGCCTGGTCGTGCTCTGTACGCCGATGAGGAGGAGTAGGTGCGCGGAGCAGAAGTGGC
Locus_38044_Transcript_1/1_Confidence_1.000_Length_694	Cross-pathway control protein 1 OS=Cryphonectria parasitica GN=CPC-1 PE=3 SV=1	bZIP_1 (PF00170.16)	regulation of transcription, DNA-dependent (GO:0006355)	sequence-specific DNA binding transcription factor activity (GO:0003700), sequence-specific DNA binding (GO:0043565), protein dimerization activity (GO:0046983)	-	49.62	CATCTACGGCGTTCACAAACTTGACCTCTCCCGATATCGGTGACTCCCCCTTCATCAACGATAGCTTCGAGTGCTCCCCCATGTTCAACGGCGAGCCCAACATGACCGACACAAGCGATTGGTTCTCCCTGTTCCCCGAGCAGGAGACCAAGGTTCCTGATAACGTCTATGCGCCCGCCATCTCTATGCCTTTGGAGCGCACTATCAGCAGCCAGTCTATGGAGCGATCTGGTTCTTCCAGCACCGGCTCCCCCATCGTTTTGGATAGATACACTCGAAGGAAGTCATCTGTTACCAACTCACCTGCCATCAACGGCGTCAGCAAGTCTCGTCGGCGAAAGGGTCCTCTGCCAAGCATCACGGTAGATCCCAATGACAAGGTCGCTTTGAAGCGAGCAC…
Locus_38050_Transcript_1/1_Confidence_1.000_Length_657	40S ribosomal protein S10-B OS=Schizosaccharomyces pombe (strain 972 / ATCC 24843) GN=rps10b PE=2 SV=1	S10_plectin (PF03501.10)	-	-	-	33.81	CCCCGAGTCTTTTCGTAAACCGTCAAGATGCTTATCCCCAAGGCCGACCGCAAGGCGATCCACGAATACCTCTTCCGAGAGGGCGTACTGGTCGCAAAGAAGGACTTCAACCTCCCCAAGCACGGAGAGATTGACACCAAGAACCTTTTCGTCATCAAAGCTTGCCAGTCTTTGACCTCCCGCGGTTACCTTAAGACCCGCTTCTCATGGCAATACTACTACTACACCCTCACCCCCGAGGGTCTCGACTACCTCCGTGAATGGCTCCACCTCCCTGCCGAGATTGTTCCCCAGACCCACATCAAGCAGCAGCGCTCTGCTCCTCCCCGAGGCATGCTCGGCGGTGACGACCGTGAGCGCCGTGGTGGAGGCCGTGGTGGCCGTGGCGGTGACCGTGGT…
Locus_38056_Transcript_1/1_Confidence_1.000_Length_398	hypothetical protein L174788 [Lactococcus lactis subsp. lactis Il1403]	-	-	oxidoreductase activity (GO:0016491)	-	39.07	CCATGACCAGTTTTGGGACTATGTCCTTGAGGTTTTGAAGCCTGTTACTCCCGAGGACAAGTTCGCTGGAACGCAAGAAAGAGTTAGACGATTCAAGGCTGCTTACGGAACAATTCTCTTCTACGAAGACCCCGAGCCAGTCGAAGGACTCCGCAAAGCATTCCCCCCCTACGCACACAACTTTGGCGACTGGTCCGAGCAGACAAACGCAATGCACCAATACGCACTCTGGGTCGCCCTAGAAGCCGAGGGCTTGGGCGCCAACCTCCAGCACTACAACCCCGTCGTCGACCCCAAGGCCGCCGAGCACTGGAAGATCCCGCTCGACTGGAAACTCAGGGCCCAACTCGTCTTTGGCGGCCGCGCAGGCGGAGCTAACGACAAGGAGCATAAGCCTA
Locus_38069_Transcript_1/1_Confidence_1.000_Length_362	Cytochrome c oxidase subunit 6B OS=Schizosaccharomyces pombe (strain 972 / ATCC 24843) GN=cox12 PE=2 SV=2	COX6B (PF02297.12)	-	cytochrome-c oxidase activity (GO:0004129)	mitochondrion (GO:0005739)	39.89	ATTGCCGCCTCACCACCTCGAATAACCCCCAACGCACCACCGCAATCATGTCTGACAACGGTGAAAATGGCGAGGAGCTAGTCACCAAGCCCTTCAAGTTCGTCACTGCTGGCTTCGATGCCCGCTTCCCCAACCAGAATCAGACCAAGCACTGCTGGCAAAACTACGTCGACTACCACAAGTGCATCACTGCCAAGGGCGAGGAATTTTCTCCCTGCAACCAGTTCAAGTTGGCCTACAAGTCTCTGTGCCCCAGCGGCTGGACATCGCGATGGGACGACCAGCGTGAGGCCGGAAACTTCCCCGTAAAGCTCGATCAGTAAGCGGCTCGCTCAGAAGAGATGTAGAATGTAGCAAGTTTG
Locus_38082_Transcript_1/1_Confidence_1.000_Length_628	RutC family protein PH0854 OS=Pyrococcus horikoshii (strain ATCC 700860 / DSM 12428 / JCM 9974 / NBRC 100139 / OT-3) GN=PH0854 PE=1 SV=2	Ribonuc_L-PSP (PF01042.16)	-	-	-	38.91	GTTTTGCCAGACGTAGATAAAGTGTCCCATGCAACGCATTGTCTTTTGTCAACGACTCTTTACTACTACAAGACTTTTGTGCGTTGAGAGAGCTACTACCTTCACTCCTTCAATAACGAGATTGCCAATTGAATCCAAGCCATTGCGACTGAGCAACGAAGAAAAATGTCGGAAATCAAGAAAGTATCGACTGCCAATGCCTGCCCTCCTGCGGGACCCTACTCCCAAGCCATCATCGCCGGCCCCAGCATTTTCGTCTCAGGCCAGATCCCCGCGGACACAAAGGGCAACTTGATTGAAGGCAGCATCGCAGACAAGACGAAAATGTGCTGTGAGAACATCAAGGGCATTCTCACCGAGGCGGGTGTTGGTCTGGACCGTGTCGTCAAGGTCAACGTC…
Locus_38094_Transcript_1/1_Confidence_1.000_Length_1086	Mitochondrial outer membrane protein porin OS=Neurospora crassa (strain ATCC 24698 / 74-OR23-1A / CBS 708.71 / DSM 1257 / FGSC 987) GN=B7H23.070 PE=2 SV=1	Porin_3 (PF01459.17)	anion transport (GO:0006820), regulation of anion transport (GO:0044070), transmembrane transport (GO:0055085)	voltage-gated anion channel activity (GO:0008308)	mitochondrial outer membrane (GO:0005741)	48.07	AAAACACCCCTCTATTCTTCCAATTGCATCCCAAACAAGCCGCCATCATGCCCGAGTACGTCAAGGTTGAAAGCATCATCCCCAAGGTCCCGCCGCCGGCCTTCAGCGACATCGCAAAGGCCTCCAGCGACCTCATCAACAAGGACTTCTACCACACTGCTGCAGCTGCCCTCGAGGTCAAGCTCAAGGCCCCCAACGGTGTCAATTTCACTGCCAAGGGTACCTCTGCCCACGATGGCCCCGTCACCTCCTCTCTTGAGGGAAAGAAATCGCTCTCCAACGGCATTAGCATCACCCAGTCATGGAACACTGCCAACCTGCTGGCTACCAAGGTTGAGCTCAACGACACCTTCGCTAGCGGCTTGAAGACCGAGGTCCTCTCCAACTTCAGCCCCGCGG…
Locus_38102_Transcript_1/1_Confidence_1.000_Length_998	ATP synthase subunit gamma, mitochondrial OS=Kluyveromyces lactis (strain ATCC 8585 / CBS 2359 / DSM 70799 / NBRC 1267 / NRRL Y-1140 / WM37) GN=ATP3 PE=1 SV=1	ATP-synt (PF00231.14)	ATP synthesis coupled proton transport (GO:0015986)	hydrogen ion transporting ATP synthase activity, rotational mechanism (GO:0046933), proton-transporting ATPase activity, rotational mechanism (GO:0046961)	proton-transporting ATP synthase complex, catalytic core F(1) (GO:0045261)	28.94	CACACGGCTGTCGCCATCTCCACTCATCTCAATTCGTAGCCATGATGCTGTCACGAGCTGCGCGCCCGGCTCTGAAGGCCGGCATGGCCGCCACCGTCGTCCGGCCCGCCGCCCTTACTGCCACCAATACCGCTGGCTATGCCACCCTTCGTGAAATTGAGGGCCGTCTCAAGTCGATCCGCAACATTGAGAAGATCACCAAGACCATGAAGGTCGTCGCCTCCACCAAGCTTACCCGCGCCCAAAAGGCCATGTTTGAGTCCCGCAAGTACGGACAGACCTCCAATGAGGTTTTCGAGAATGCCGAGACCAAGCCAATTGAGAGCGAGGCCAAGAAGAACCTCATCATTGTCTGCAGCTCGGACAAGGGCCTCTGCGGTGGTATCCATTCTGGAATGT…
Locus_38104_Transcript_1/1_Confidence_1.000_Length_610	Cyanide hydratase OS=Gloeocercospora sorghi GN=CHT PE=3 SV=1	CN_hydrolase (PF00795.17)	nitrogen compound metabolic process (GO:0006807)	hydrolase activity, acting on carbon-nitrogen (but not peptide) bonds (GO:0016810)	-	21.85	ACCAAGTACAAGGCCGCTGCCGTCACCTCTGAGCCATGCTGGTTCGATCTCGAAGCTGGTGTCCAAAAGACTATCAACTTCATCAACGAGGCTGGCCAGGCTGGTTGCAAGCTGGTTGCTTTCCCAGAAGTCTGGATTCCCGGTTACCCCTATTGGATGTGGAAGGTGAACTACCAGCAGTCGCTTCCTCTGCTGAAGAAGTACCGCGAGAACTCCCTTCCAATCGACTCTGAGGAATTCAGACGTATTCGCCGTGCTGCCCGCGACAACCAAATCTATGTCTCTCTTGGCTTCTCCGAGATTGACCACGCCACTTTGTACCTCACTCAGACTCTGATCGACCCAACGGGCGAGGTCATTAACCACCGCCGAAAGATCAAGCCTACTCATGTTGAGAAG…
Locus_38159_Transcript_1/1_Confidence_1.000_Length_253	Cytochrome c oxidase subunit 7A OS=Schizosaccharomyces pombe (strain 972 / ATCC 24843) GN=cox9 PE=2 SV=3	-	-	-	-	43.9	CCAGCTCCCGCAATCCGCACCCGCGTCCCGAAACTCTCCATTCCACCAAAACCGAATTCAAAATGGCCATCAAACCGATTACCGGCATGCTCCGACGACAGATCGTGCTCGATCTCTCTGTTGCCATGGGTGTTGGCGTCGTTGCCGGTTACGGCTGGTGGTACGGCTACCACGTCCCCGCCGTTCGTCACCGTGACGCTTTCTACCAGAAGCTCGAGGACGAGCGCGCATCAGCTCTGGGCCAGAAATAGAC
Locus_38162_Transcript_1/1_Confidence_1.000_Length_635	Thiazole biosynthetic enzyme, mitochondrial OS=Fusarium oxysporum GN=STI35 PE=2 SV=2	-	-	-	-	40.23	AGACGGCATACGAAGATGAAGGCGACTTTGTCGTGGTCAAGCACGCTGCCCTCTTCACATCCACCTTGTTGTCCAAGGTTCTGCAGTTTCCCAACGTCAAGCTGTTCAACGCTACGACTGTTGAGGATCTCATCACTCGTTCTGCACCTACCGCCAATGACCCGAATGCAGTCCGCATCGCTGGTGTAGTCACCAACTGGACGCTTGTTTCTATGCATCACGATGACCAGTCTTGCATGGATCCTAACACCATCAACGCCCCACTTGTTATTTCCACGACGGGTCACGACGGCCCCTTTGGTGCCTTCTCCGTCAAGCGCCTTGTCTCGATGCAGCAACTCGAGAAGCTTGGCGGCATGCGCGGACTGGATATGCGCACCGCCGAGGATGCCATTGTAA…
Locus_38170_Transcript_1/1_Confidence_1.000_Length_607	Endo-1,4-beta-xylanase I OS=Cochliobolus carbonum GN=XYL1 PE=1 SV=1	-	-	-	-	43.92	GGCTACCGGCGCTCTTGCAGCCCCTGCCACTGATGTGTCTCTCGTTGCCCGTCAGAACACTCCCAACGGCGAGGGTACCCACAACGGCTGCTTCTGGTCTTGGTGGTCTGATGGCGGTGCCAGCGCTACCTACACCAACGGTGCCGGTGGTAGCTACAGCGTAAGCTGGGGAAGCGGTGGCAACCTCGTCGGTGGAAAGGGATGGAACCCAGGAACTGCCCGTACCATCACCTACTCTGGTACCTACAACTACAACGGCAACTCCTACCTTGCCATCTACGGCTGGACCCGCAACCCCCTTGTCGAGTACTACGTCGTTGAGAACTTCGGCACCTACGACCCTTCTTCGCAGTCCCAGAACAAGGGTACCGTCACCTCTGACGGCTCTTCCTACAAGAT…
Locus_39783_Transcript_1/2_Confidence_2.000_Length_658	Cytochrome c OS=Cochliobolus lunatus PE=3 SV=1	Cytochrom_C (PF00034.16)	-	iron ion binding (GO:0005506), electron carrier activity (GO:0009055), heme binding (GO:0020037)	-	55.71	TTCCTTTTACCACTCCACAAGTTTCACTCTTCTCTCACGCTTGCACACTATCTCTCTACCACCTAACCAACCCTCATACCTCTCATCTTATCACAATGGGCTACGAAAAGGGCGATGCTAAGAAGGGTGCCAACCTCTTCAAGACCCGCTGCGCTCAGTGCCACACCCTGAAGGCGGGTGAGGGCAACAAGATTGGCCCCGAGCTACACGGCCTCTTCGGCCGCAAGACTGGTTCCGTCGCTGGCTACTCCTACACCGATGCCAACAAGCAAAAGGGCATTGAGTGGAACCACGACACTCTCTTCGAGTACCTTGAGAACCCCAAGAAGTACATTCCCGGTACCAAGATGGCCTTTGGCGGTCTCAAGAAGCCCAAGGACCGTAACGACCTGATTGCCT…
Locus_40705_Transcript_1/1_Confidence_1.000_Length_250	NADH-ubiquinone oxidoreductase 14.8 kDa subunit OS=Neurospora crassa (strain ATCC 24698 / 74-OR23-1A / CBS 708.71 / DSM 1257 / FGSC 987) GN=nuo-14.8 PE=1 SV=3	-	-	-	-	31.1	GTCAATATGGTCATTAACCCTACCTACCTCGCCCAGCGCACGCGCTCATCGGTCAACTGGGCCGATGCGAAGAAGAGGGTCATTCACAGCTACCGAGACTGGCTGCGGTCGGCTCCCGAGATCCAGACCATGTATTCGCTCAACATGCCGGTATCCCAACTTCGGACCAAAATGCGGCAGGAATTTGAGCGGCATAGATATGTGAATCAGCTGAAAACAGTCGACGTGCTGTTATTCAACAGCCATCAAG
Locus_41376_Transcript_1/1_Confidence_1.000_Length_676	Enolase OS=Alternaria alternata GN=ENO PE=1 SV=2	Enolase_N (PF03952.11), Enolase_C (PF00113.17)	glycolysis (GO:0006096)	magnesium ion binding (GO:0000287), phosphopyruvate hydratase activity (GO:0004634)	phosphopyruvate hydratase complex (GO:0000015)	31.22	CTGCGAACTTCGCGATGGCGACAAGTCAAAGTGGGGTGGCAAGGGTGTCACCAAGGCTGTTGCCAACGTCAACGACACCATTGCCCCCGCCCTCATCAAGGAGAAACTTGACGTCAAGGACCAATCTGCCGTAGATGCTTTCCTCAACAAGCTCGATGGCACCAAGAACAAGACCAACTTGGGCGCTAACACCATCCTCGGTGTCTCAATGGCCATCGCAAAGGCCGCTGCTGCCGAGAAGGGTGTCCCTCTCTATGCACACATCTCTGACTTGGCTGGCACCAAGAAGCCCTATGTCCTTCCCGTACCCTTCCAAAACGTTCTCAACGGTGGCTCGCACGCCGGTGGTCGTCTTGCTTTCCAAGAATTCATGATCGTCCCAAGTGAGGCTCCTACCTT…
Locus_4789_Transcript_7/9_Confidence_2.000_Length_2225	Woronin body major protein OS=Neurospora crassa (strain ATCC 24698 / 74-OR23-1A / CBS 708.71 / DSM 1257 / FGSC 987) GN=hex-1 PE=1 SV=1	eIF-5a (PF01287.15)	-	-	-	74.38	TTTTTTCCCGAGTAAAATCGCCCATCACCAATTCTCTCCACGTGAGACCTTAAAAAGGAGCCAAGAAGTTCTTTCTTGATTCCTTTCGAATTGTTTTCGAACGGTTCGAAGGGTTTTCAAGCAAGAACGACCAGACTCCGGCAAACTGGATTTTGAAGCACGAGTTCCGATCCCCTTCAGTGTCTTCCCGTCTGCGTATCGGAACGCGGAAGTTAAGGACTCTACCAGTGTTCAGGTAGAACAAGAAGCACATCTTGAATACCAGGCTTCACACGGACGGGAAGGTCACGAAGAAATCCACGAATCCTTCTCCGCTACCGTCCATCGGCCACATCCTCCTCCTCCCAGATCGACCACCTCGTCCTCATCTTCGTCTTCTTCTTCATCATCATCATCATC…
